# Supplementary material for: Deciphering Common Genetic Pathways to Antibiotic Resistance in Escherichia coli Using a MEGA-Plate Evolution System
Source: Antibiotics (Basel). 2025 Aug 20;14(8):841. doi: 10.3390/antibiotics14080841 (PMC12382854; doi:10.3390/antibiotics14080841)
Supplement: Supplementary file 1 [file antibiotics-14-00841-s001.zip]

Archive with 7 entries (7 files):
- antibiotics-3744415-supplementary.pdf
- Supplementary Table S1.xlsx
- Supplementary Table S2.xlsx
- Supplementary Table S3.xls
- Supplementary Table S4.xls
- Supplementary Table S5.xls
- Supplementary Table S6.xls
