# Supplementary material for: Deciphering Common Genetic Pathways to Antibiotic Resistance in Escherichia coli Using a MEGA-Plate Evolution System
Source: Antibiotics (Basel). 2025 Aug 20;14(8):841. doi: 10.3390/antibiotics14080841 (PMC12382854; doi:10.3390/antibiotics14080841)
Supplement: Supplementary file 1 [file antibiotics-14-00841-s001.zip › Supplementary Table S2.xlsx]

## Sheet: Hoja1
Number	Sample	RGI Criteria	Aro Term	SNP	Detection Criteria	AMR Gene Family	Drug Class	Resistance Mechanism	% Identity of Matching Region	% Length of Reference Sequence
1	G1	Perfect	mdtN		protein homolog model	major facilitator superfamily (MFS) antibiotic efflux pump	nucleoside antibiotic, disinfecting agents and antiseptics	antibiotic efflux	100	100
2	G1	Perfect	mdtE		protein homolog model	resistance-nodulation-cell division (RND) antibiotic efflux pump	macrolide antibiotic, fluoroquinolone antibiotic, penam	antibiotic efflux	100	100
3	G1	Perfect	AcrS		protein homolog model	resistance-nodulation-cell division (RND) antibiotic efflux pump	fluoroquinolone antibiotic, cephalosporin, glycylcycline, cephamycin, penam, tetracycline antibiotic, rifamycin antibiotic, phenicol antibiotic, disinfecting agents and antiseptics	antibiotic efflux	100	100
4	G1	Perfect	evgA		protein homolog model	major facilitator superfamily (MFS) antibiotic efflux pump, resistance-nodulation-cell division (RND) antibiotic efflux pump	macrolide antibiotic, fluoroquinolone antibiotic, penam, tetracycline antibiotic	antibiotic efflux	100	100
5	G1	Perfect	emrK		protein homolog model	major facilitator superfamily (MFS) antibiotic efflux pump	tetracycline antibiotic	antibiotic efflux	100	110.26
6	G1	Perfect	PmrF		protein homolog model	pmr phosphoethanolamine transferase	peptide antibiotic	antibiotic target alteration	100	100
7	G1	Perfect	ACT-17		protein homolog model	ACT beta-lactamase	carbapenem, cephalosporin, cephamycin, penam	antibiotic inactivation	100	100
8	G1	Strict	eptA		protein homolog model	pmr phosphoethanolamine transferase	peptide antibiotic	antibiotic target alteration	99.63	100
9	G1	Strict	mdtO		protein homolog model	major facilitator superfamily (MFS) antibiotic efflux pump	nucleoside antibiotic, disinfecting agents and antiseptics	antibiotic efflux	99.41	100
10	G1	Strict	mdtP		protein homolog model	major facilitator superfamily (MFS) antibiotic efflux pump	nucleoside antibiotic, disinfecting agents and antiseptics	antibiotic efflux	98.57	100
11	G1	Strict	gadX		protein homolog model	resistance-nodulation-cell division (RND) antibiotic efflux pump	macrolide antibiotic, fluoroquinolone antibiotic, penam	antibiotic efflux	98.54	100
12	G1	Strict	mdtF		protein homolog model	resistance-nodulation-cell division (RND) antibiotic efflux pump	macrolide antibiotic, fluoroquinolone antibiotic, penam	antibiotic efflux	99.81	100
13	G1	Strict	CRP		protein homolog model	resistance-nodulation-cell division (RND) antibiotic efflux pump	macrolide antibiotic, fluoroquinolone antibiotic, penam	antibiotic efflux	99.05	100
14	G1	Strict	adeF		protein homolog model	resistance-nodulation-cell division (RND) antibiotic efflux pump	fluoroquinolone antibiotic, tetracycline antibiotic	antibiotic efflux	41.45	97.92
15	G1	Strict	rsmA		protein homolog model	resistance-nodulation-cell division (RND) antibiotic efflux pump	fluoroquinolone antibiotic, diaminopyrimidine antibiotic, phenicol antibiotic	antibiotic efflux	85.25	100
16	G1	Strict	emrB		protein homolog model	major facilitator superfamily (MFS) antibiotic efflux pump	fluoroquinolone antibiotic	antibiotic efflux	93.79	120.7
17	G1	Strict	emrR		protein homolog model	major facilitator superfamily (MFS) antibiotic efflux pump	fluoroquinolone antibiotic	antibiotic efflux	94.86	100
18	G1	Strict	adeF		protein homolog model	resistance-nodulation-cell division (RND) antibiotic efflux pump	fluoroquinolone antibiotic, tetracycline antibiotic	antibiotic efflux	40.73	97.92
19	G1	Strict	evgS		protein homolog model	major facilitator superfamily (MFS) antibiotic efflux pump, resistance-nodulation-cell division (RND) antibiotic efflux pump	macrolide antibiotic, fluoroquinolone antibiotic, penam, tetracycline antibiotic	antibiotic efflux	99.08	100
20	G1	Strict	emrY		protein homolog model	major facilitator superfamily (MFS) antibiotic efflux pump	tetracycline antibiotic	antibiotic efflux	99.61	100
21	G1	Strict	ArnT		protein homolog model	pmr phosphoethanolamine transferase	peptide antibiotic	antibiotic target alteration	63.52	99.82
22	G1	Strict	qacJ		protein homolog model	small multidrug resistance (SMR) antibiotic efflux pump	disinfecting agents and antiseptics	antibiotic efflux	46.58	70.09
23	G1	Strict	Klebsiella pneumoniae KpnE		protein homolog model	small multidrug resistance (SMR) antibiotic efflux pump	macrolide antibiotic, aminoglycoside antibiotic, cephalosporin, tetracycline antibiotic, peptide antibiotic, rifamycin antibiotic, disinfecting agents and antiseptics	antibiotic efflux	84.17	100
24	G1	Strict	Klebsiella pneumoniae KpnF		protein homolog model	small multidrug resistance (SMR) antibiotic efflux pump	macrolide antibiotic, aminoglycoside antibiotic, cephalosporin, tetracycline antibiotic, peptide antibiotic, rifamycin antibiotic, disinfecting agents and antiseptics	antibiotic efflux	88.07	100
25	G1	Strict	marA		protein homolog model	resistance-nodulation-cell division (RND) antibiotic efflux pump, General Bacterial Porin with reduced permeability to beta-lactams	fluoroquinolone antibiotic, monobactam, carbapenem, cephalosporin, glycylcycline, cephamycin, penam, tetracycline antibiotic, rifamycin antibiotic, phenicol antibiotic, penem, disinfecting agents and antiseptics	antibiotic efflux, reduced permeability to antibiotic	94.35	99.21
26	G1	Strict	H-NS		protein homolog model	major facilitator superfamily (MFS) antibiotic efflux pump, resistance-nodulation-cell division (RND) antibiotic efflux pump	macrolide antibiotic, fluoroquinolone antibiotic, cephalosporin, cephamycin, penam, tetracycline antibiotic	antibiotic efflux	94.12	100
27	G1	Strict	msbA		protein homolog model	ATP-binding cassette (ABC) antibiotic efflux pump	nitroimidazole antibiotic	antibiotic efflux	94.67	100
28	G1	Strict	Escherichia coli emrE		protein homolog model	small multidrug resistance (SMR) antibiotic efflux pump	macrolide antibiotic	antibiotic efflux	99.09	100
29	G1	Strict	Shigella flexneri acrA		protein homolog model	resistance-nodulation-cell division (RND) antibiotic efflux pump	fluoroquinolone antibiotic, cephalosporin, glycylcycline, penam, tetracycline antibiotic, rifamycin antibiotic, phenicol antibiotic, disinfecting agents and antiseptics	antibiotic efflux	85.89	100
30	G1	Strict	vanG		protein homolog model	glycopeptide resistance gene cluster, Van ligase	glycopeptide antibiotic	antibiotic target alteration	39.2	105.44
31	G1	Strict	leuO		protein homolog model	major facilitator superfamily (MFS) antibiotic efflux pump	nucleoside antibiotic, disinfecting agents and antiseptics	antibiotic efflux	82.17	100
32	G1	Strict	mdtM		protein homolog model	major facilitator superfamily (MFS) antibiotic efflux pump	fluoroquinolone antibiotic, lincosamide antibiotic, nucleoside antibiotic, phenicol antibiotic, disinfecting agents and antiseptics	antibiotic efflux	97.8	100
33	G1	Strict	Escherichia coli EF-Tu mutants conferring resistance to Pulvomycin	R234F	protein variant model	elfamycin resistant EF-Tu	elfamycin antibiotic	antibiotic target alteration	98.73	96.33
34	G1	Strict	Escherichia coli UhpT with mutation conferring resistance to fosfomycin	E350Q	protein variant model	antibiotic-resistant UhpT	phosphonic acid antibiotic	antibiotic target alteration	95.25	100
35	G1	Strict	Escherichia coli EF-Tu mutants conferring resistance to Pulvomycin	R234F	protein variant model	elfamycin resistant EF-Tu	elfamycin antibiotic	antibiotic target alteration	97.97	96.33
36	G1	Strict	Haemophilus influenzae PBP3 conferring resistance to beta-lactam antibiotics	D350N, S357N	protein variant model	Penicillin-binding protein mutations conferring resistance to beta-lactam antibiotics	cephalosporin, cephamycin, penam	antibiotic target alteration	52.57	96.39
37	G1	Strict	baeR		protein overexpression model	resistance-nodulation-cell division (RND) antibiotic efflux pump	aminoglycoside antibiotic, aminocoumarin antibiotic	antibiotic efflux	97.92	100
38	G1	Strict	baeS		protein overexpression model	resistance-nodulation-cell division (RND) antibiotic efflux pump	aminoglycoside antibiotic, aminocoumarin antibiotic	antibiotic efflux	93.15	100
39	G1	Strict	Escherichia coli AcrAB-TolC with MarR mutations conferring resistance to ciprofloxacin and tetracycline		protein overexpression model	resistance-nodulation-cell division (RND) antibiotic efflux pump	fluoroquinolone antibiotic, cephalosporin, glycylcycline, penam, tetracycline antibiotic, rifamycin antibiotic, phenicol antibiotic, disinfecting agents and antiseptics	antibiotic target alteration, antibiotic efflux	90.28	100
40	G2	Perfect	mdtN		protein homolog model	major facilitator superfamily (MFS) antibiotic efflux pump	nucleoside antibiotic, disinfecting agents and antiseptics	antibiotic efflux	100	100
41	G2	Perfect	mdtE		protein homolog model	resistance-nodulation-cell division (RND) antibiotic efflux pump	macrolide antibiotic, fluoroquinolone antibiotic, penam	antibiotic efflux	100	100
42	G2	Perfect	AcrS		protein homolog model	resistance-nodulation-cell division (RND) antibiotic efflux pump	fluoroquinolone antibiotic, cephalosporin, glycylcycline, cephamycin, penam, tetracycline antibiotic, rifamycin antibiotic, phenicol antibiotic, disinfecting agents and antiseptics	antibiotic efflux	100	100
43	G2	Perfect	evgA		protein homolog model	major facilitator superfamily (MFS) antibiotic efflux pump, resistance-nodulation-cell division (RND) antibiotic efflux pump	macrolide antibiotic, fluoroquinolone antibiotic, penam, tetracycline antibiotic	antibiotic efflux	100	100
44	G2	Perfect	emrK		protein homolog model	major facilitator superfamily (MFS) antibiotic efflux pump	tetracycline antibiotic	antibiotic efflux	100	110.26
45	G2	Perfect	PmrF		protein homolog model	pmr phosphoethanolamine transferase	peptide antibiotic	antibiotic target alteration	100	100
46	G2	Perfect	ACT-17		protein homolog model	ACT beta-lactamase	carbapenem, cephalosporin, cephamycin, penam	antibiotic inactivation	100	100
47	G2	Strict	eptA		protein homolog model	pmr phosphoethanolamine transferase	peptide antibiotic	antibiotic target alteration	99.63	100
48	G2	Strict	mdtO		protein homolog model	major facilitator superfamily (MFS) antibiotic efflux pump	nucleoside antibiotic, disinfecting agents and antiseptics	antibiotic efflux	99.41	100
49	G2	Strict	mdtP		protein homolog model	major facilitator superfamily (MFS) antibiotic efflux pump	nucleoside antibiotic, disinfecting agents and antiseptics	antibiotic efflux	98.57	100
50	G2	Strict	gadX		protein homolog model	resistance-nodulation-cell division (RND) antibiotic efflux pump	macrolide antibiotic, fluoroquinolone antibiotic, penam	antibiotic efflux	98.54	100
51	G2	Strict	mdtF		protein homolog model	resistance-nodulation-cell division (RND) antibiotic efflux pump	macrolide antibiotic, fluoroquinolone antibiotic, penam	antibiotic efflux	99.81	100
52	G2	Strict	CRP		protein homolog model	resistance-nodulation-cell division (RND) antibiotic efflux pump	macrolide antibiotic, fluoroquinolone antibiotic, penam	antibiotic efflux	99.05	100
53	G2	Strict	adeF		protein homolog model	resistance-nodulation-cell division (RND) antibiotic efflux pump	fluoroquinolone antibiotic, tetracycline antibiotic	antibiotic efflux	41.45	97.92
54	G2	Strict	rsmA		protein homolog model	resistance-nodulation-cell division (RND) antibiotic efflux pump	fluoroquinolone antibiotic, diaminopyrimidine antibiotic, phenicol antibiotic	antibiotic efflux	85.25	100
55	G2	Strict	emrB		protein homolog model	major facilitator superfamily (MFS) antibiotic efflux pump	fluoroquinolone antibiotic	antibiotic efflux	93.79	130.08
56	G2	Strict	emrR		protein homolog model	major facilitator superfamily (MFS) antibiotic efflux pump	fluoroquinolone antibiotic	antibiotic efflux	94.86	100
57	G2	Strict	adeF		protein homolog model	resistance-nodulation-cell division (RND) antibiotic efflux pump	fluoroquinolone antibiotic, tetracycline antibiotic	antibiotic efflux	40.73	97.92
58	G2	Strict	evgS		protein homolog model	major facilitator superfamily (MFS) antibiotic efflux pump, resistance-nodulation-cell division (RND) antibiotic efflux pump	macrolide antibiotic, fluoroquinolone antibiotic, penam, tetracycline antibiotic	antibiotic efflux	99.08	100
59	G2	Strict	emrY		protein homolog model	major facilitator superfamily (MFS) antibiotic efflux pump	tetracycline antibiotic	antibiotic efflux	99.61	100
60	G2	Strict	ArnT		protein homolog model	pmr phosphoethanolamine transferase	peptide antibiotic	antibiotic target alteration	63.52	99.82
61	G2	Strict	qacJ		protein homolog model	small multidrug resistance (SMR) antibiotic efflux pump	disinfecting agents and antiseptics	antibiotic efflux	46.58	70.09
62	G2	Strict	Klebsiella pneumoniae KpnE		protein homolog model	small multidrug resistance (SMR) antibiotic efflux pump	macrolide antibiotic, aminoglycoside antibiotic, cephalosporin, tetracycline antibiotic, peptide antibiotic, rifamycin antibiotic, disinfecting agents and antiseptics	antibiotic efflux	84.17	100
63	G2	Strict	Klebsiella pneumoniae KpnF		protein homolog model	small multidrug resistance (SMR) antibiotic efflux pump	macrolide antibiotic, aminoglycoside antibiotic, cephalosporin, tetracycline antibiotic, peptide antibiotic, rifamycin antibiotic, disinfecting agents and antiseptics	antibiotic efflux	88.07	100
64	G2	Strict	marA		protein homolog model	resistance-nodulation-cell division (RND) antibiotic efflux pump, General Bacterial Porin with reduced permeability to beta-lactams	fluoroquinolone antibiotic, monobactam, carbapenem, cephalosporin, glycylcycline, cephamycin, penam, tetracycline antibiotic, rifamycin antibiotic, phenicol antibiotic, penem, disinfecting agents and antiseptics	antibiotic efflux, reduced permeability to antibiotic	94.35	99.21
65	G2	Strict	H-NS		protein homolog model	major facilitator superfamily (MFS) antibiotic efflux pump, resistance-nodulation-cell division (RND) antibiotic efflux pump	macrolide antibiotic, fluoroquinolone antibiotic, cephalosporin, cephamycin, penam, tetracycline antibiotic	antibiotic efflux	94.12	100
66	G2	Strict	msbA		protein homolog model	ATP-binding cassette (ABC) antibiotic efflux pump	nitroimidazole antibiotic	antibiotic efflux	94.67	100
67	G2	Strict	Escherichia coli emrE		protein homolog model	small multidrug resistance (SMR) antibiotic efflux pump	macrolide antibiotic	antibiotic efflux	99.09	100
68	G2	Strict	Shigella flexneri acrA		protein homolog model	resistance-nodulation-cell division (RND) antibiotic efflux pump	fluoroquinolone antibiotic, cephalosporin, glycylcycline, penam, tetracycline antibiotic, rifamycin antibiotic, phenicol antibiotic, disinfecting agents and antiseptics	antibiotic efflux	85.89	100
69	G2	Strict	vanG		protein homolog model	glycopeptide resistance gene cluster, Van ligase	glycopeptide antibiotic	antibiotic target alteration	39.2	104.3
70	G2	Strict	leuO		protein homolog model	major facilitator superfamily (MFS) antibiotic efflux pump	nucleoside antibiotic, disinfecting agents and antiseptics	antibiotic efflux	82.17	100
71	G2	Strict	mdtM		protein homolog model	major facilitator superfamily (MFS) antibiotic efflux pump	fluoroquinolone antibiotic, lincosamide antibiotic, nucleoside antibiotic, phenicol antibiotic, disinfecting agents and antiseptics	antibiotic efflux	97.8	100
72	G2	Strict	Escherichia coli EF-Tu mutants conferring resistance to Pulvomycin	R234F	protein variant model	elfamycin resistant EF-Tu	elfamycin antibiotic	antibiotic target alteration	98.73	96.33
73	G2	Strict	Escherichia coli UhpT with mutation conferring resistance to fosfomycin	E350Q	protein variant model	antibiotic-resistant UhpT	phosphonic acid antibiotic	antibiotic target alteration	95.25	100
74	G2	Strict	Escherichia coli EF-Tu mutants conferring resistance to Pulvomycin	R234F	protein variant model	elfamycin resistant EF-Tu	elfamycin antibiotic	antibiotic target alteration	97.97	96.33
75	G2	Strict	Haemophilus influenzae PBP3 conferring resistance to beta-lactam antibiotics	D350N, S357N	protein variant model	Penicillin-binding protein mutations conferring resistance to beta-lactam antibiotics	cephalosporin, cephamycin, penam	antibiotic target alteration	52.57	96.39
76	G2	Strict	baeR		protein overexpression model	resistance-nodulation-cell division (RND) antibiotic efflux pump	aminoglycoside antibiotic, aminocoumarin antibiotic	antibiotic efflux	97.92	100
77	G2	Strict	baeS		protein overexpression model	resistance-nodulation-cell division (RND) antibiotic efflux pump	aminoglycoside antibiotic, aminocoumarin antibiotic	antibiotic efflux	93.15	100
78	G2	Strict	Escherichia coli AcrAB-TolC with MarR mutations conferring resistance to ciprofloxacin and tetracycline		protein overexpression model	resistance-nodulation-cell division (RND) antibiotic efflux pump	fluoroquinolone antibiotic, cephalosporin, glycylcycline, penam, tetracycline antibiotic, rifamycin antibiotic, phenicol antibiotic, disinfecting agents and antiseptics	antibiotic target alteration, antibiotic efflux	90.28	100
79	G3	Perfect	mdtE		protein homolog model	resistance-nodulation-cell division (RND) antibiotic efflux pump	macrolide antibiotic, fluoroquinolone antibiotic, penam	antibiotic efflux	100	100
80	G3	Perfect	AcrS		protein homolog model	resistance-nodulation-cell division (RND) antibiotic efflux pump	fluoroquinolone antibiotic, cephalosporin, glycylcycline, cephamycin, penam, tetracycline antibiotic, rifamycin antibiotic, phenicol antibiotic, disinfecting agents and antiseptics	antibiotic efflux	100	100
81	G3	Perfect	evgA		protein homolog model	major facilitator superfamily (MFS) antibiotic efflux pump, resistance-nodulation-cell division (RND) antibiotic efflux pump	macrolide antibiotic, fluoroquinolone antibiotic, penam, tetracycline antibiotic	antibiotic efflux	100	100
82	G3	Perfect	emrK		protein homolog model	major facilitator superfamily (MFS) antibiotic efflux pump	tetracycline antibiotic	antibiotic efflux	100	110.26
83	G3	Perfect	PmrF		protein homolog model	pmr phosphoethanolamine transferase	peptide antibiotic	antibiotic target alteration	100	100
84	G3	Perfect	ACT-17		protein homolog model	ACT beta-lactamase	carbapenem, cephalosporin, cephamycin, penam	antibiotic inactivation	100	100
85	G3	Perfect	mdtN		protein homolog model	major facilitator superfamily (MFS) antibiotic efflux pump	nucleoside antibiotic, disinfecting agents and antiseptics	antibiotic efflux	100	100
86	G3	Strict	gadX		protein homolog model	resistance-nodulation-cell division (RND) antibiotic efflux pump	macrolide antibiotic, fluoroquinolone antibiotic, penam	antibiotic efflux	98.54	100
87	G3	Strict	CRP		protein homolog model	resistance-nodulation-cell division (RND) antibiotic efflux pump	macrolide antibiotic, fluoroquinolone antibiotic, penam	antibiotic efflux	99.05	100
88	G3	Strict	adeF		protein homolog model	resistance-nodulation-cell division (RND) antibiotic efflux pump	fluoroquinolone antibiotic, tetracycline antibiotic	antibiotic efflux	41.45	97.92
89	G3	Strict	rsmA		protein homolog model	resistance-nodulation-cell division (RND) antibiotic efflux pump	fluoroquinolone antibiotic, diaminopyrimidine antibiotic, phenicol antibiotic	antibiotic efflux	85.25	100
90	G3	Strict	emrB		protein homolog model	major facilitator superfamily (MFS) antibiotic efflux pump	fluoroquinolone antibiotic	antibiotic efflux	93.79	107.23
91	G3	Strict	emrR		protein homolog model	major facilitator superfamily (MFS) antibiotic efflux pump	fluoroquinolone antibiotic	antibiotic efflux	94.86	100
92	G3	Strict	adeF		protein homolog model	resistance-nodulation-cell division (RND) antibiotic efflux pump	fluoroquinolone antibiotic, tetracycline antibiotic	antibiotic efflux	40.73	97.92
93	G3	Strict	evgS		protein homolog model	major facilitator superfamily (MFS) antibiotic efflux pump, resistance-nodulation-cell division (RND) antibiotic efflux pump	macrolide antibiotic, fluoroquinolone antibiotic, penam, tetracycline antibiotic	antibiotic efflux	99.08	100
94	G3	Strict	emrY		protein homolog model	major facilitator superfamily (MFS) antibiotic efflux pump	tetracycline antibiotic	antibiotic efflux	99.61	100
95	G3	Strict	ArnT		protein homolog model	pmr phosphoethanolamine transferase	peptide antibiotic	antibiotic target alteration	63.52	99.82
96	G3	Strict	qacJ		protein homolog model	small multidrug resistance (SMR) antibiotic efflux pump	disinfecting agents and antiseptics	antibiotic efflux	46.58	70.09
97	G3	Strict	Klebsiella pneumoniae KpnE		protein homolog model	small multidrug resistance (SMR) antibiotic efflux pump	macrolide antibiotic, aminoglycoside antibiotic, cephalosporin, tetracycline antibiotic, peptide antibiotic, rifamycin antibiotic, disinfecting agents and antiseptics	antibiotic efflux	84.17	100
98	G3	Strict	Klebsiella pneumoniae KpnF		protein homolog model	small multidrug resistance (SMR) antibiotic efflux pump	macrolide antibiotic, aminoglycoside antibiotic, cephalosporin, tetracycline antibiotic, peptide antibiotic, rifamycin antibiotic, disinfecting agents and antiseptics	antibiotic efflux	88.07	100
99	G3	Strict	marA		protein homolog model	resistance-nodulation-cell division (RND) antibiotic efflux pump, General Bacterial Porin with reduced permeability to beta-lactams	fluoroquinolone antibiotic, monobactam, carbapenem, cephalosporin, glycylcycline, cephamycin, penam, tetracycline antibiotic, rifamycin antibiotic, phenicol antibiotic, penem, disinfecting agents and antiseptics	antibiotic efflux, reduced permeability to antibiotic	94.35	99.21
100	G3	Strict	H-NS		protein homolog model	major facilitator superfamily (MFS) antibiotic efflux pump, resistance-nodulation-cell division (RND) antibiotic efflux pump	macrolide antibiotic, fluoroquinolone antibiotic, cephalosporin, cephamycin, penam, tetracycline antibiotic	antibiotic efflux	94.12	100
101	G3	Strict	msbA		protein homolog model	ATP-binding cassette (ABC) antibiotic efflux pump	nitroimidazole antibiotic	antibiotic efflux	94.67	100
102	G3	Strict	Escherichia coli emrE		protein homolog model	small multidrug resistance (SMR) antibiotic efflux pump	macrolide antibiotic	antibiotic efflux	99.09	100
103	G3	Strict	Shigella flexneri acrA		protein homolog model	resistance-nodulation-cell division (RND) antibiotic efflux pump	fluoroquinolone antibiotic, cephalosporin, glycylcycline, penam, tetracycline antibiotic, rifamycin antibiotic, phenicol antibiotic, disinfecting agents and antiseptics	antibiotic efflux	85.89	100
104	G3	Strict	vanG		protein homolog model	glycopeptide resistance gene cluster, Van ligase	glycopeptide antibiotic	antibiotic target alteration	39.2	104.58
105	G3	Strict	leuO		protein homolog model	major facilitator superfamily (MFS) antibiotic efflux pump	nucleoside antibiotic, disinfecting agents and antiseptics	antibiotic efflux	82.17	100
106	G3	Strict	mdtM		protein homolog model	major facilitator superfamily (MFS) antibiotic efflux pump	fluoroquinolone antibiotic, lincosamide antibiotic, nucleoside antibiotic, phenicol antibiotic, disinfecting agents and antiseptics	antibiotic efflux	97.8	100
107	G3	Strict	eptA		protein homolog model	pmr phosphoethanolamine transferase	peptide antibiotic	antibiotic target alteration	99.63	100
108	G3	Strict	mdtO		protein homolog model	major facilitator superfamily (MFS) antibiotic efflux pump	nucleoside antibiotic, disinfecting agents and antiseptics	antibiotic efflux	99.41	100
109	G3	Strict	mdtP		protein homolog model	major facilitator superfamily (MFS) antibiotic efflux pump	nucleoside antibiotic, disinfecting agents and antiseptics	antibiotic efflux	98.57	100
110	G3	Strict	Escherichia coli EF-Tu mutants conferring resistance to Pulvomycin	R234F	protein variant model	elfamycin resistant EF-Tu	elfamycin antibiotic	antibiotic target alteration	98.73	96.33
111	G3	Strict	Escherichia coli UhpT with mutation conferring resistance to fosfomycin	E350Q	protein variant model	antibiotic-resistant UhpT	phosphonic acid antibiotic	antibiotic target alteration	95.25	100
112	G3	Strict	Escherichia coli EF-Tu mutants conferring resistance to Pulvomycin	R234F	protein variant model	elfamycin resistant EF-Tu	elfamycin antibiotic	antibiotic target alteration	97.97	96.33
113	G3	Strict	Haemophilus influenzae PBP3 conferring resistance to beta-lactam antibiotics	D350N, S357N	protein variant model	Penicillin-binding protein mutations conferring resistance to beta-lactam antibiotics	cephalosporin, cephamycin, penam	antibiotic target alteration	52.57	96.39
114	G3	Strict	baeR		protein overexpression model	resistance-nodulation-cell division (RND) antibiotic efflux pump	aminoglycoside antibiotic, aminocoumarin antibiotic	antibiotic efflux	97.92	100
115	G3	Strict	baeS		protein overexpression model	resistance-nodulation-cell division (RND) antibiotic efflux pump	aminoglycoside antibiotic, aminocoumarin antibiotic	antibiotic efflux	93.15	100
116	G3	Strict	Escherichia coli AcrAB-TolC with MarR mutations conferring resistance to ciprofloxacin and tetracycline		protein overexpression model	resistance-nodulation-cell division (RND) antibiotic efflux pump	fluoroquinolone antibiotic, cephalosporin, glycylcycline, penam, tetracycline antibiotic, rifamycin antibiotic, phenicol antibiotic, disinfecting agents and antiseptics	antibiotic target alteration, antibiotic efflux	90.28	100
117	G4	Perfect	mdtE		protein homolog model	resistance-nodulation-cell division (RND) antibiotic efflux pump	macrolide antibiotic, fluoroquinolone antibiotic, penam	antibiotic efflux	100	100
118	G4	Perfect	AcrS		protein homolog model	resistance-nodulation-cell division (RND) antibiotic efflux pump	fluoroquinolone antibiotic, cephalosporin, glycylcycline, cephamycin, penam, tetracycline antibiotic, rifamycin antibiotic, phenicol antibiotic, disinfecting agents and antiseptics	antibiotic efflux	100	100
119	G4	Perfect	evgA		protein homolog model	major facilitator superfamily (MFS) antibiotic efflux pump, resistance-nodulation-cell division (RND) antibiotic efflux pump	macrolide antibiotic, fluoroquinolone antibiotic, penam, tetracycline antibiotic	antibiotic efflux	100	100
120	G4	Perfect	emrK		protein homolog model	major facilitator superfamily (MFS) antibiotic efflux pump	tetracycline antibiotic	antibiotic efflux	100	110.26
121	G4	Perfect	PmrF		protein homolog model	pmr phosphoethanolamine transferase	peptide antibiotic	antibiotic target alteration	100	100
122	G4	Perfect	mdtN		protein homolog model	major facilitator superfamily (MFS) antibiotic efflux pump	nucleoside antibiotic, disinfecting agents and antiseptics	antibiotic efflux	100	100
123	G4	Strict	gadX		protein homolog model	resistance-nodulation-cell division (RND) antibiotic efflux pump	macrolide antibiotic, fluoroquinolone antibiotic, penam	antibiotic efflux	98.54	100
124	G4	Strict	CRP		protein homolog model	resistance-nodulation-cell division (RND) antibiotic efflux pump	macrolide antibiotic, fluoroquinolone antibiotic, penam	antibiotic efflux	99.05	100
125	G4	Strict	adeF		protein homolog model	resistance-nodulation-cell division (RND) antibiotic efflux pump	fluoroquinolone antibiotic, tetracycline antibiotic	antibiotic efflux	41.45	97.92
126	G4	Strict	rsmA		protein homolog model	resistance-nodulation-cell division (RND) antibiotic efflux pump	fluoroquinolone antibiotic, diaminopyrimidine antibiotic, phenicol antibiotic	antibiotic efflux	85.25	100
127	G4	Strict	emrB		protein homolog model	major facilitator superfamily (MFS) antibiotic efflux pump	fluoroquinolone antibiotic	antibiotic efflux	93.79	115.43
128	G4	Strict	emrR		protein homolog model	major facilitator superfamily (MFS) antibiotic efflux pump	fluoroquinolone antibiotic	antibiotic efflux	94.86	100
129	G4	Strict	adeF		protein homolog model	resistance-nodulation-cell division (RND) antibiotic efflux pump	fluoroquinolone antibiotic, tetracycline antibiotic	antibiotic efflux	40.73	97.92
130	G4	Strict	evgS		protein homolog model	major facilitator superfamily (MFS) antibiotic efflux pump, resistance-nodulation-cell division (RND) antibiotic efflux pump	macrolide antibiotic, fluoroquinolone antibiotic, penam, tetracycline antibiotic	antibiotic efflux	99.08	100
131	G4	Strict	emrY		protein homolog model	major facilitator superfamily (MFS) antibiotic efflux pump	tetracycline antibiotic	antibiotic efflux	99.61	100
132	G4	Strict	ArnT		protein homolog model	pmr phosphoethanolamine transferase	peptide antibiotic	antibiotic target alteration	63.52	99.82
133	G4	Strict	Klebsiella pneumoniae KpnE		protein homolog model	small multidrug resistance (SMR) antibiotic efflux pump	macrolide antibiotic, aminoglycoside antibiotic, cephalosporin, tetracycline antibiotic, peptide antibiotic, rifamycin antibiotic, disinfecting agents and antiseptics	antibiotic efflux	84.17	100
134	G4	Strict	Klebsiella pneumoniae KpnF		protein homolog model	small multidrug resistance (SMR) antibiotic efflux pump	macrolide antibiotic, aminoglycoside antibiotic, cephalosporin, tetracycline antibiotic, peptide antibiotic, rifamycin antibiotic, disinfecting agents and antiseptics	antibiotic efflux	88.07	100
135	G4	Strict	marA		protein homolog model	resistance-nodulation-cell division (RND) antibiotic efflux pump, General Bacterial Porin with reduced permeability to beta-lactams	fluoroquinolone antibiotic, monobactam, carbapenem, cephalosporin, glycylcycline, cephamycin, penam, tetracycline antibiotic, rifamycin antibiotic, phenicol antibiotic, penem, disinfecting agents and antiseptics	antibiotic efflux, reduced permeability to antibiotic	94.35	99.21
136	G4	Strict	H-NS		protein homolog model	major facilitator superfamily (MFS) antibiotic efflux pump, resistance-nodulation-cell division (RND) antibiotic efflux pump	macrolide antibiotic, fluoroquinolone antibiotic, cephalosporin, cephamycin, penam, tetracycline antibiotic	antibiotic efflux	94.12	100
137	G4	Strict	msbA		protein homolog model	ATP-binding cassette (ABC) antibiotic efflux pump	nitroimidazole antibiotic	antibiotic efflux	94.67	100
138	G4	Strict	Escherichia coli emrE		protein homolog model	small multidrug resistance (SMR) antibiotic efflux pump	macrolide antibiotic	antibiotic efflux	99.09	100
139	G4	Strict	Shigella flexneri acrA		protein homolog model	resistance-nodulation-cell division (RND) antibiotic efflux pump	fluoroquinolone antibiotic, cephalosporin, glycylcycline, penam, tetracycline antibiotic, rifamycin antibiotic, phenicol antibiotic, disinfecting agents and antiseptics	antibiotic efflux	85.89	100
140	G4	Strict	vanG		protein homolog model	glycopeptide resistance gene cluster, Van ligase	glycopeptide antibiotic	antibiotic target alteration	39.2	104.87
141	G4	Strict	leuO		protein homolog model	major facilitator superfamily (MFS) antibiotic efflux pump	nucleoside antibiotic, disinfecting agents and antiseptics	antibiotic efflux	82.17	100
142	G4	Strict	mdtM		protein homolog model	major facilitator superfamily (MFS) antibiotic efflux pump	fluoroquinolone antibiotic, lincosamide antibiotic, nucleoside antibiotic, phenicol antibiotic, disinfecting agents and antiseptics	antibiotic efflux	97.8	100
143	G4	Strict	ACT-17		protein homolog model	ACT beta-lactamase	carbapenem, cephalosporin, cephamycin, penam	antibiotic inactivation	99.74	114.44
144	G4	Strict	eptA		protein homolog model	pmr phosphoethanolamine transferase	peptide antibiotic	antibiotic target alteration	99.63	100
145	G4	Strict	mdtO		protein homolog model	major facilitator superfamily (MFS) antibiotic efflux pump	nucleoside antibiotic, disinfecting agents and antiseptics	antibiotic efflux	99.41	100
146	G4	Strict	mdtP		protein homolog model	major facilitator superfamily (MFS) antibiotic efflux pump	nucleoside antibiotic, disinfecting agents and antiseptics	antibiotic efflux	98.57	100
147	G4	Strict	Escherichia coli EF-Tu mutants conferring resistance to Pulvomycin	R234F	protein variant model	elfamycin resistant EF-Tu	elfamycin antibiotic	antibiotic target alteration	98.73	96.33
148	G4	Strict	Escherichia coli EF-Tu mutants conferring resistance to Pulvomycin	R234F	protein variant model	elfamycin resistant EF-Tu	elfamycin antibiotic	antibiotic target alteration	97.97	96.33
149	G4	Strict	Haemophilus influenzae PBP3 conferring resistance to beta-lactam antibiotics	D350N, S357N	protein variant model	Penicillin-binding protein mutations conferring resistance to beta-lactam antibiotics	cephalosporin, cephamycin, penam	antibiotic target alteration	52.57	96.39
150	G4	Strict	baeR		protein overexpression model	resistance-nodulation-cell division (RND) antibiotic efflux pump	aminoglycoside antibiotic, aminocoumarin antibiotic	antibiotic efflux	97.92	100
151	G4	Strict	baeS		protein overexpression model	resistance-nodulation-cell division (RND) antibiotic efflux pump	aminoglycoside antibiotic, aminocoumarin antibiotic	antibiotic efflux	93.15	100
152	G4	Strict	Escherichia coli AcrAB-TolC with MarR mutations conferring resistance to ciprofloxacin and tetracycline		protein overexpression model	resistance-nodulation-cell division (RND) antibiotic efflux pump	fluoroquinolone antibiotic, cephalosporin, glycylcycline, penam, tetracycline antibiotic, rifamycin antibiotic, phenicol antibiotic, disinfecting agents and antiseptics	antibiotic target alteration, antibiotic efflux	90.28	100
153	G5	Perfect	mdtE		protein homolog model	resistance-nodulation-cell division (RND) antibiotic efflux pump	macrolide antibiotic, fluoroquinolone antibiotic, penam	antibiotic efflux	100	100
154	G5	Perfect	AcrS		protein homolog model	resistance-nodulation-cell division (RND) antibiotic efflux pump	fluoroquinolone antibiotic, cephalosporin, glycylcycline, cephamycin, penam, tetracycline antibiotic, rifamycin antibiotic, phenicol antibiotic, disinfecting agents and antiseptics	antibiotic efflux	100	100
155	G5	Perfect	evgA		protein homolog model	major facilitator superfamily (MFS) antibiotic efflux pump, resistance-nodulation-cell division (RND) antibiotic efflux pump	macrolide antibiotic, fluoroquinolone antibiotic, penam, tetracycline antibiotic	antibiotic efflux	100	100
156	G5	Perfect	emrK		protein homolog model	major facilitator superfamily (MFS) antibiotic efflux pump	tetracycline antibiotic	antibiotic efflux	100	110.26
157	G5	Perfect	PmrF		protein homolog model	pmr phosphoethanolamine transferase	peptide antibiotic	antibiotic target alteration	100	100
158	G5	Perfect	ACT-17		protein homolog model	ACT beta-lactamase	carbapenem, cephalosporin, cephamycin, penam	antibiotic inactivation	100	100
159	G5	Perfect	mdtN		protein homolog model	major facilitator superfamily (MFS) antibiotic efflux pump	nucleoside antibiotic, disinfecting agents and antiseptics	antibiotic efflux	100	100
160	G5	Strict	gadX		protein homolog model	resistance-nodulation-cell division (RND) antibiotic efflux pump	macrolide antibiotic, fluoroquinolone antibiotic, penam	antibiotic efflux	98.54	100
161	G5	Strict	CRP		protein homolog model	resistance-nodulation-cell division (RND) antibiotic efflux pump	macrolide antibiotic, fluoroquinolone antibiotic, penam	antibiotic efflux	99.05	100
162	G5	Strict	adeF		protein homolog model	resistance-nodulation-cell division (RND) antibiotic efflux pump	fluoroquinolone antibiotic, tetracycline antibiotic	antibiotic efflux	41.45	97.92
163	G5	Strict	rsmA		protein homolog model	resistance-nodulation-cell division (RND) antibiotic efflux pump	fluoroquinolone antibiotic, diaminopyrimidine antibiotic, phenicol antibiotic	antibiotic efflux	85.25	100
164	G5	Strict	emrB		protein homolog model	major facilitator superfamily (MFS) antibiotic efflux pump	fluoroquinolone antibiotic	antibiotic efflux	93.79	100.59
165	G5	Strict	emrR		protein homolog model	major facilitator superfamily (MFS) antibiotic efflux pump	fluoroquinolone antibiotic	antibiotic efflux	94.86	100
166	G5	Strict	adeF		protein homolog model	resistance-nodulation-cell division (RND) antibiotic efflux pump	fluoroquinolone antibiotic, tetracycline antibiotic	antibiotic efflux	40.73	97.92
167	G5	Strict	evgS		protein homolog model	major facilitator superfamily (MFS) antibiotic efflux pump, resistance-nodulation-cell division (RND) antibiotic efflux pump	macrolide antibiotic, fluoroquinolone antibiotic, penam, tetracycline antibiotic	antibiotic efflux	99.08	100
168	G5	Strict	emrY		protein homolog model	major facilitator superfamily (MFS) antibiotic efflux pump	tetracycline antibiotic	antibiotic efflux	99.61	100
169	G5	Strict	ArnT		protein homolog model	pmr phosphoethanolamine transferase	peptide antibiotic	antibiotic target alteration	63.52	99.82
170	G5	Strict	qacJ		protein homolog model	small multidrug resistance (SMR) antibiotic efflux pump	disinfecting agents and antiseptics	antibiotic efflux	46.58	70.09
171	G5	Strict	Klebsiella pneumoniae KpnE		protein homolog model	small multidrug resistance (SMR) antibiotic efflux pump	macrolide antibiotic, aminoglycoside antibiotic, cephalosporin, tetracycline antibiotic, peptide antibiotic, rifamycin antibiotic, disinfecting agents and antiseptics	antibiotic efflux	84.17	100
172	G5	Strict	Klebsiella pneumoniae KpnF		protein homolog model	small multidrug resistance (SMR) antibiotic efflux pump	macrolide antibiotic, aminoglycoside antibiotic, cephalosporin, tetracycline antibiotic, peptide antibiotic, rifamycin antibiotic, disinfecting agents and antiseptics	antibiotic efflux	88.07	100
173	G5	Strict	marA		protein homolog model	resistance-nodulation-cell division (RND) antibiotic efflux pump, General Bacterial Porin with reduced permeability to beta-lactams	fluoroquinolone antibiotic, monobactam, carbapenem, cephalosporin, glycylcycline, cephamycin, penam, tetracycline antibiotic, rifamycin antibiotic, phenicol antibiotic, penem, disinfecting agents and antiseptics	antibiotic efflux, reduced permeability to antibiotic	94.35	99.21
174	G5	Strict	H-NS		protein homolog model	major facilitator superfamily (MFS) antibiotic efflux pump, resistance-nodulation-cell division (RND) antibiotic efflux pump	macrolide antibiotic, fluoroquinolone antibiotic, cephalosporin, cephamycin, penam, tetracycline antibiotic	antibiotic efflux	94.12	100
175	G5	Strict	msbA		protein homolog model	ATP-binding cassette (ABC) antibiotic efflux pump	nitroimidazole antibiotic	antibiotic efflux	94.67	100
176	G5	Strict	Escherichia coli emrE		protein homolog model	small multidrug resistance (SMR) antibiotic efflux pump	macrolide antibiotic	antibiotic efflux	99.09	100
177	G5	Strict	Shigella flexneri acrA		protein homolog model	resistance-nodulation-cell division (RND) antibiotic efflux pump	fluoroquinolone antibiotic, cephalosporin, glycylcycline, penam, tetracycline antibiotic, rifamycin antibiotic, phenicol antibiotic, disinfecting agents and antiseptics	antibiotic efflux	85.89	100
178	G5	Strict	vanG		protein homolog model	glycopeptide resistance gene cluster, Van ligase	glycopeptide antibiotic	antibiotic target alteration	39.2	105.16
179	G5	Strict	leuO		protein homolog model	major facilitator superfamily (MFS) antibiotic efflux pump	nucleoside antibiotic, disinfecting agents and antiseptics	antibiotic efflux	82.17	100
180	G5	Strict	mdtM		protein homolog model	major facilitator superfamily (MFS) antibiotic efflux pump	fluoroquinolone antibiotic, lincosamide antibiotic, nucleoside antibiotic, phenicol antibiotic, disinfecting agents and antiseptics	antibiotic efflux	97.8	100
181	G5	Strict	eptA		protein homolog model	pmr phosphoethanolamine transferase	peptide antibiotic	antibiotic target alteration	99.63	100
182	G5	Strict	mdtO		protein homolog model	major facilitator superfamily (MFS) antibiotic efflux pump	nucleoside antibiotic, disinfecting agents and antiseptics	antibiotic efflux	99.41	100
183	G5	Strict	mdtP		protein homolog model	major facilitator superfamily (MFS) antibiotic efflux pump	nucleoside antibiotic, disinfecting agents and antiseptics	antibiotic efflux	98.57	100
184	G5	Strict	Escherichia coli EF-Tu mutants conferring resistance to Pulvomycin	R234F	protein variant model	elfamycin resistant EF-Tu	elfamycin antibiotic	antibiotic target alteration	98.73	96.33
185	G5	Strict	Escherichia coli EF-Tu mutants conferring resistance to Pulvomycin	R234F	protein variant model	elfamycin resistant EF-Tu	elfamycin antibiotic	antibiotic target alteration	97.97	96.33
186	G5	Strict	Haemophilus influenzae PBP3 conferring resistance to beta-lactam antibiotics	D350N, S357N	protein variant model	Penicillin-binding protein mutations conferring resistance to beta-lactam antibiotics	cephalosporin, cephamycin, penam	antibiotic target alteration	52.57	96.39
187	G5	Strict	baeR		protein overexpression model	resistance-nodulation-cell division (RND) antibiotic efflux pump	aminoglycoside antibiotic, aminocoumarin antibiotic	antibiotic efflux	97.92	100
188	G5	Strict	baeS		protein overexpression model	resistance-nodulation-cell division (RND) antibiotic efflux pump	aminoglycoside antibiotic, aminocoumarin antibiotic	antibiotic efflux	93.15	100
189	G5	Strict	Escherichia coli AcrAB-TolC with MarR mutations conferring resistance to ciprofloxacin and tetracycline		protein overexpression model	resistance-nodulation-cell division (RND) antibiotic efflux pump	fluoroquinolone antibiotic, cephalosporin, glycylcycline, penam, tetracycline antibiotic, rifamycin antibiotic, phenicol antibiotic, disinfecting agents and antiseptics	antibiotic target alteration, antibiotic efflux	90.28	100
190	G6	Perfect	mdtN	% Identity of Matching Region	protein homolog model	major facilitator superfamily (MFS) antibiotic efflux pump	nucleoside antibiotic, disinfecting agents and antiseptics	antibiotic efflux	100	100
191	G6	Perfect	mdtE		protein homolog model	resistance-nodulation-cell division (RND) antibiotic efflux pump	macrolide antibiotic, fluoroquinolone antibiotic, penam	antibiotic efflux	100	100
192	G6	Perfect	AcrS		protein homolog model	resistance-nodulation-cell division (RND) antibiotic efflux pump	fluoroquinolone antibiotic, cephalosporin, glycylcycline, cephamycin, penam, tetracycline antibiotic, rifamycin antibiotic, phenicol antibiotic, disinfecting agents and antiseptics	antibiotic efflux	100	100
193	G6	Perfect	evgA		protein homolog model	major facilitator superfamily (MFS) antibiotic efflux pump, resistance-nodulation-cell division (RND) antibiotic efflux pump	macrolide antibiotic, fluoroquinolone antibiotic, penam, tetracycline antibiotic	antibiotic efflux	100	100
194	G6	Perfect	emrK		protein homolog model	major facilitator superfamily (MFS) antibiotic efflux pump	tetracycline antibiotic	antibiotic efflux	100	110.26
195	G6	Perfect	PmrF		protein homolog model	pmr phosphoethanolamine transferase	peptide antibiotic	antibiotic target alteration	100	100
196	G6	Perfect	ACT-17		protein homolog model	ACT beta-lactamase	carbapenem, cephalosporin, cephamycin, penam	antibiotic inactivation	100	100
197	G6	Strict	eptA		protein homolog model	pmr phosphoethanolamine transferase	peptide antibiotic	antibiotic target alteration	99.63	100
198	G6	Strict	mdtO		protein homolog model	major facilitator superfamily (MFS) antibiotic efflux pump	nucleoside antibiotic, disinfecting agents and antiseptics	antibiotic efflux	99.41	100
199	G6	Strict	mdtP		protein homolog model	major facilitator superfamily (MFS) antibiotic efflux pump	nucleoside antibiotic, disinfecting agents and antiseptics	antibiotic efflux	98.57	100
200	G6	Strict	gadX		protein homolog model	resistance-nodulation-cell division (RND) antibiotic efflux pump	macrolide antibiotic, fluoroquinolone antibiotic, penam	antibiotic efflux	98.54	100
201	G6	Strict	mdtF		protein homolog model	resistance-nodulation-cell division (RND) antibiotic efflux pump	macrolide antibiotic, fluoroquinolone antibiotic, penam	antibiotic efflux	99.81	100
202	G6	Strict	CRP		protein homolog model	resistance-nodulation-cell division (RND) antibiotic efflux pump	macrolide antibiotic, fluoroquinolone antibiotic, penam	antibiotic efflux	99.05	100
203	G6	Strict	adeF		protein homolog model	resistance-nodulation-cell division (RND) antibiotic efflux pump	fluoroquinolone antibiotic, tetracycline antibiotic	antibiotic efflux	41.45	97.92
204	G6	Strict	rsmA		protein homolog model	resistance-nodulation-cell division (RND) antibiotic efflux pump	fluoroquinolone antibiotic, diaminopyrimidine antibiotic, phenicol antibiotic	antibiotic efflux	85.25	100
205	G6	Strict	emrB		protein homolog model	major facilitator superfamily (MFS) antibiotic efflux pump	fluoroquinolone antibiotic	antibiotic efflux	93.79	110.74
206	G6	Strict	emrR		protein homolog model	major facilitator superfamily (MFS) antibiotic efflux pump	fluoroquinolone antibiotic	antibiotic efflux	94.86	100
207	G6	Strict	adeF		protein homolog model	resistance-nodulation-cell division (RND) antibiotic efflux pump	fluoroquinolone antibiotic, tetracycline antibiotic	antibiotic efflux	40.73	97.92
208	G6	Strict	evgS		protein homolog model	major facilitator superfamily (MFS) antibiotic efflux pump, resistance-nodulation-cell division (RND) antibiotic efflux pump	macrolide antibiotic, fluoroquinolone antibiotic, penam, tetracycline antibiotic	antibiotic efflux	99.08	100
209	G6	Strict	emrY		protein homolog model	major facilitator superfamily (MFS) antibiotic efflux pump	tetracycline antibiotic	antibiotic efflux	99.61	100
210	G6	Strict	ArnT		protein homolog model	pmr phosphoethanolamine transferase	peptide antibiotic	antibiotic target alteration	63.52	99.82
211	G6	Strict	qacJ		protein homolog model	small multidrug resistance (SMR) antibiotic efflux pump	disinfecting agents and antiseptics	antibiotic efflux	46.58	70.09
212	G6	Strict	Klebsiella pneumoniae KpnE		protein homolog model	small multidrug resistance (SMR) antibiotic efflux pump	macrolide antibiotic, aminoglycoside antibiotic, cephalosporin, tetracycline antibiotic, peptide antibiotic, rifamycin antibiotic, disinfecting agents and antiseptics	antibiotic efflux	84.17	100
213	G6	Strict	Klebsiella pneumoniae KpnF		protein homolog model	small multidrug resistance (SMR) antibiotic efflux pump	macrolide antibiotic, aminoglycoside antibiotic, cephalosporin, tetracycline antibiotic, peptide antibiotic, rifamycin antibiotic, disinfecting agents and antiseptics	antibiotic efflux	88.07	100
214	G6	Strict	marA		protein homolog model	resistance-nodulation-cell division (RND) antibiotic efflux pump, General Bacterial Porin with reduced permeability to beta-lactams	fluoroquinolone antibiotic, monobactam, carbapenem, cephalosporin, glycylcycline, cephamycin, penam, tetracycline antibiotic, rifamycin antibiotic, phenicol antibiotic, penem, disinfecting agents and antiseptics	antibiotic efflux, reduced permeability to antibiotic	94.35	99.21
215	G6	Strict	H-NS		protein homolog model	major facilitator superfamily (MFS) antibiotic efflux pump, resistance-nodulation-cell division (RND) antibiotic efflux pump	macrolide antibiotic, fluoroquinolone antibiotic, cephalosporin, cephamycin, penam, tetracycline antibiotic	antibiotic efflux	94.12	100
216	G6	Strict	msbA		protein homolog model	ATP-binding cassette (ABC) antibiotic efflux pump	nitroimidazole antibiotic	antibiotic efflux	94.67	100
217	G6	Strict	Escherichia coli emrE		protein homolog model	small multidrug resistance (SMR) antibiotic efflux pump	macrolide antibiotic	antibiotic efflux	99.09	100
218	G6	Strict	Shigella flexneri acrA		protein homolog model	resistance-nodulation-cell division (RND) antibiotic efflux pump	fluoroquinolone antibiotic, cephalosporin, glycylcycline, penam, tetracycline antibiotic, rifamycin antibiotic, phenicol antibiotic, disinfecting agents and antiseptics	antibiotic efflux	85.89	100
219	G6	Strict	vanG		protein homolog model	glycopeptide resistance gene cluster, Van ligase	glycopeptide antibiotic	antibiotic target alteration	39.2	104.3
220	G6	Strict	leuO		protein homolog model	major facilitator superfamily (MFS) antibiotic efflux pump	nucleoside antibiotic, disinfecting agents and antiseptics	antibiotic efflux	82.17	100
221	G6	Strict	mdtM		protein homolog model	major facilitator superfamily (MFS) antibiotic efflux pump	fluoroquinolone antibiotic, lincosamide antibiotic, nucleoside antibiotic, phenicol antibiotic, disinfecting agents and antiseptics	antibiotic efflux	97.8	100
222	G6	Strict	Escherichia coli EF-Tu mutants conferring resistance to Pulvomycin	R234F	protein variant model	elfamycin resistant EF-Tu	elfamycin antibiotic	antibiotic target alteration	98.73	96.33
223	G6	Strict	Escherichia coli UhpT with mutation conferring resistance to fosfomycin	E350Q	protein variant model	antibiotic-resistant UhpT	phosphonic acid antibiotic	antibiotic target alteration	95.25	100
224	G6	Strict	Escherichia coli EF-Tu mutants conferring resistance to Pulvomycin	R234F	protein variant model	elfamycin resistant EF-Tu	elfamycin antibiotic	antibiotic target alteration	97.97	96.33
225	G6	Strict	Haemophilus influenzae PBP3 conferring resistance to beta-lactam antibiotics	D350N, S357N	protein variant model	Penicillin-binding protein mutations conferring resistance to beta-lactam antibiotics	cephalosporin, cephamycin, penam	antibiotic target alteration	52.57	96.39
226	G6	Strict	baeR		protein overexpression model	resistance-nodulation-cell division (RND) antibiotic efflux pump	aminoglycoside antibiotic, aminocoumarin antibiotic	antibiotic efflux	97.92	100
227	G6	Strict	baeS		protein overexpression model	resistance-nodulation-cell division (RND) antibiotic efflux pump	aminoglycoside antibiotic, aminocoumarin antibiotic	antibiotic efflux	93.15	100
228	G6	Strict	Escherichia coli AcrAB-TolC with MarR mutations conferring resistance to ciprofloxacin and tetracycline		protein overexpression model	resistance-nodulation-cell division (RND) antibiotic efflux pump	fluoroquinolone antibiotic, cephalosporin, glycylcycline, penam, tetracycline antibiotic, rifamycin antibiotic, phenicol antibiotic, disinfecting agents and antiseptics	antibiotic target alteration, antibiotic efflux	90.28	100
229	G7	Perfect	mdtE		protein homolog model	resistance-nodulation-cell division (RND) antibiotic efflux pump	macrolide antibiotic, fluoroquinolone antibiotic, penam	antibiotic efflux	100	100
230	G7	Perfect	AcrS		protein homolog model	resistance-nodulation-cell division (RND) antibiotic efflux pump	fluoroquinolone antibiotic, cephalosporin, glycylcycline, cephamycin, penam, tetracycline antibiotic, rifamycin antibiotic, phenicol antibiotic, disinfecting agents and antiseptics	antibiotic efflux	100	100
231	G7	Perfect	evgA		protein homolog model	major facilitator superfamily (MFS) antibiotic efflux pump, resistance-nodulation-cell division (RND) antibiotic efflux pump	macrolide antibiotic, fluoroquinolone antibiotic, penam, tetracycline antibiotic	antibiotic efflux	100	100
232	G7	Perfect	emrK		protein homolog model	major facilitator superfamily (MFS) antibiotic efflux pump	tetracycline antibiotic	antibiotic efflux	100	110.26
233	G7	Perfect	PmrF		protein homolog model	pmr phosphoethanolamine transferase	peptide antibiotic	antibiotic target alteration	100	100
234	G7	Perfect	ACT-17		protein homolog model	ACT beta-lactamase	carbapenem, cephalosporin, cephamycin, penam	antibiotic inactivation	100	100
235	G7	Perfect	mdtN		protein homolog model	major facilitator superfamily (MFS) antibiotic efflux pump	nucleoside antibiotic, disinfecting agents and antiseptics	antibiotic efflux	100	100
236	G7	Strict	gadX		protein homolog model	resistance-nodulation-cell division (RND) antibiotic efflux pump	macrolide antibiotic, fluoroquinolone antibiotic, penam	antibiotic efflux	98.54	100
237	G7	Strict	CRP		protein homolog model	resistance-nodulation-cell division (RND) antibiotic efflux pump	macrolide antibiotic, fluoroquinolone antibiotic, penam	antibiotic efflux	99.05	100
238	G7	Strict	rsmA		protein homolog model	resistance-nodulation-cell division (RND) antibiotic efflux pump	fluoroquinolone antibiotic, diaminopyrimidine antibiotic, phenicol antibiotic	antibiotic efflux	85.25	100
239	G7	Strict	emrB		protein homolog model	major facilitator superfamily (MFS) antibiotic efflux pump	fluoroquinolone antibiotic	antibiotic efflux	93.79	115.43
240	G7	Strict	emrR		protein homolog model	major facilitator superfamily (MFS) antibiotic efflux pump	fluoroquinolone antibiotic	antibiotic efflux	94.86	100
241	G7	Strict	adeF		protein homolog model	resistance-nodulation-cell division (RND) antibiotic efflux pump	fluoroquinolone antibiotic, tetracycline antibiotic	antibiotic efflux	40.73	97.92
242	G7	Strict	evgS		protein homolog model	major facilitator superfamily (MFS) antibiotic efflux pump, resistance-nodulation-cell division (RND) antibiotic efflux pump	macrolide antibiotic, fluoroquinolone antibiotic, penam, tetracycline antibiotic	antibiotic efflux	99.08	100
243	G7	Strict	emrY		protein homolog model	major facilitator superfamily (MFS) antibiotic efflux pump	tetracycline antibiotic	antibiotic efflux	99.61	100
244	G7	Strict	ArnT		protein homolog model	pmr phosphoethanolamine transferase	peptide antibiotic	antibiotic target alteration	63.52	99.82
245	G7	Strict	qacJ		protein homolog model	small multidrug resistance (SMR) antibiotic efflux pump	disinfecting agents and antiseptics	antibiotic efflux	46.58	70.09
246	G7	Strict	Klebsiella pneumoniae KpnE		protein homolog model	small multidrug resistance (SMR) antibiotic efflux pump	macrolide antibiotic, aminoglycoside antibiotic, cephalosporin, tetracycline antibiotic, peptide antibiotic, rifamycin antibiotic, disinfecting agents and antiseptics	antibiotic efflux	84.17	100
247	G7	Strict	Klebsiella pneumoniae KpnF		protein homolog model	small multidrug resistance (SMR) antibiotic efflux pump	macrolide antibiotic, aminoglycoside antibiotic, cephalosporin, tetracycline antibiotic, peptide antibiotic, rifamycin antibiotic, disinfecting agents and antiseptics	antibiotic efflux	88.07	100
248	G7	Strict	marA		protein homolog model	resistance-nodulation-cell division (RND) antibiotic efflux pump, General Bacterial Porin with reduced permeability to beta-lactams	fluoroquinolone antibiotic, monobactam, carbapenem, cephalosporin, glycylcycline, cephamycin, penam, tetracycline antibiotic, rifamycin antibiotic, phenicol antibiotic, penem, disinfecting agents and antiseptics	antibiotic efflux, reduced permeability to antibiotic	94.35	99.21
249	G7	Strict	H-NS		protein homolog model	major facilitator superfamily (MFS) antibiotic efflux pump, resistance-nodulation-cell division (RND) antibiotic efflux pump	macrolide antibiotic, fluoroquinolone antibiotic, cephalosporin, cephamycin, penam, tetracycline antibiotic	antibiotic efflux	94.12	100
250	G7	Strict	msbA		protein homolog model	ATP-binding cassette (ABC) antibiotic efflux pump	nitroimidazole antibiotic	antibiotic efflux	94.67	100
251	G7	Strict	Escherichia coli emrE		protein homolog model	small multidrug resistance (SMR) antibiotic efflux pump	macrolide antibiotic	antibiotic efflux	99.09	100
252	G7	Strict	Shigella flexneri acrA		protein homolog model	resistance-nodulation-cell division (RND) antibiotic efflux pump	fluoroquinolone antibiotic, cephalosporin, glycylcycline, penam, tetracycline antibiotic, rifamycin antibiotic, phenicol antibiotic, disinfecting agents and antiseptics	antibiotic efflux	85.89	100
253	G7	Strict	vanG		protein homolog model	glycopeptide resistance gene cluster, Van ligase	glycopeptide antibiotic	antibiotic target alteration	39.2	104.3
254	G7	Strict	leuO		protein homolog model	major facilitator superfamily (MFS) antibiotic efflux pump	nucleoside antibiotic, disinfecting agents and antiseptics	antibiotic efflux	82.17	100
255	G7	Strict	mdtM		protein homolog model	major facilitator superfamily (MFS) antibiotic efflux pump	fluoroquinolone antibiotic, lincosamide antibiotic, nucleoside antibiotic, phenicol antibiotic, disinfecting agents and antiseptics	antibiotic efflux	97.8	100
256	G7	Strict	eptA		protein homolog model	pmr phosphoethanolamine transferase	peptide antibiotic	antibiotic target alteration	99.63	100
257	G7	Strict	mdtO		protein homolog model	major facilitator superfamily (MFS) antibiotic efflux pump	nucleoside antibiotic, disinfecting agents and antiseptics	antibiotic efflux	99.41	100
258	G7	Strict	mdtP		protein homolog model	major facilitator superfamily (MFS) antibiotic efflux pump	nucleoside antibiotic, disinfecting agents and antiseptics	antibiotic efflux	98.57	100
259	G7	Strict	Escherichia coli EF-Tu mutants conferring resistance to Pulvomycin	R234F	protein variant model	elfamycin resistant EF-Tu	elfamycin antibiotic	antibiotic target alteration	98.73	96.33
260	G7	Strict	Escherichia coli UhpT with mutation conferring resistance to fosfomycin	E350Q	protein variant model	antibiotic-resistant UhpT	phosphonic acid antibiotic	antibiotic target alteration	95.25	100
261	G7	Strict	Escherichia coli EF-Tu mutants conferring resistance to Pulvomycin	R234F	protein variant model	elfamycin resistant EF-Tu	elfamycin antibiotic	antibiotic target alteration	97.97	96.33
262	G7	Strict	Haemophilus influenzae PBP3 conferring resistance to beta-lactam antibiotics	D350N, S357N	protein variant model	Penicillin-binding protein mutations conferring resistance to beta-lactam antibiotics	cephalosporin, cephamycin, penam	antibiotic target alteration	52.57	96.39
263	G7	Strict	baeR		protein overexpression model	resistance-nodulation-cell division (RND) antibiotic efflux pump	aminoglycoside antibiotic, aminocoumarin antibiotic	antibiotic efflux	97.92	100
264	G7	Strict	baeS		protein overexpression model	resistance-nodulation-cell division (RND) antibiotic efflux pump	aminoglycoside antibiotic, aminocoumarin antibiotic	antibiotic efflux	93.15	100
265	G7	Strict	Escherichia coli AcrAB-TolC with MarR mutations conferring resistance to ciprofloxacin and tetracycline		protein overexpression model	resistance-nodulation-cell division (RND) antibiotic efflux pump	fluoroquinolone antibiotic, cephalosporin, glycylcycline, penam, tetracycline antibiotic, rifamycin antibiotic, phenicol antibiotic, disinfecting agents and antiseptics	antibiotic target alteration, antibiotic efflux	90.28	100
266	G8	Perfect	mdtE		protein homolog model	resistance-nodulation-cell division (RND) antibiotic efflux pump	macrolide antibiotic, fluoroquinolone antibiotic, penam	antibiotic efflux	100	100
267	G8	Perfect	AcrS		protein homolog model	resistance-nodulation-cell division (RND) antibiotic efflux pump	fluoroquinolone antibiotic, cephalosporin, glycylcycline, cephamycin, penam, tetracycline antibiotic, rifamycin antibiotic, phenicol antibiotic, disinfecting agents and antiseptics	antibiotic efflux	100	100
268	G8	Perfect	evgA		protein homolog model	major facilitator superfamily (MFS) antibiotic efflux pump, resistance-nodulation-cell division (RND) antibiotic efflux pump	macrolide antibiotic, fluoroquinolone antibiotic, penam, tetracycline antibiotic	antibiotic efflux	100	100
269	G8	Perfect	emrK		protein homolog model	major facilitator superfamily (MFS) antibiotic efflux pump	tetracycline antibiotic	antibiotic efflux	100	110.26
270	G8	Perfect	PmrF		protein homolog model	pmr phosphoethanolamine transferase	peptide antibiotic	antibiotic target alteration	100	100
271	G8	Perfect	mdtN		protein homolog model	major facilitator superfamily (MFS) antibiotic efflux pump	nucleoside antibiotic, disinfecting agents and antiseptics	antibiotic efflux	100	100
272	G8	Strict	gadX		protein homolog model	resistance-nodulation-cell division (RND) antibiotic efflux pump	macrolide antibiotic, fluoroquinolone antibiotic, penam	antibiotic efflux	98.54	100
273	G8	Strict	CRP		protein homolog model	resistance-nodulation-cell division (RND) antibiotic efflux pump	macrolide antibiotic, fluoroquinolone antibiotic, penam	antibiotic efflux	99.05	100
274	G8	Strict	adeF		protein homolog model	resistance-nodulation-cell division (RND) antibiotic efflux pump	fluoroquinolone antibiotic, tetracycline antibiotic	antibiotic efflux	41.45	97.92
275	G8	Strict	rsmA		protein homolog model	resistance-nodulation-cell division (RND) antibiotic efflux pump	fluoroquinolone antibiotic, diaminopyrimidine antibiotic, phenicol antibiotic	antibiotic efflux	85.25	100
276	G8	Strict	emrB		protein homolog model	major facilitator superfamily (MFS) antibiotic efflux pump	fluoroquinolone antibiotic	antibiotic efflux	93.79	116.41
277	G8	Strict	emrR		protein homolog model	major facilitator superfamily (MFS) antibiotic efflux pump	fluoroquinolone antibiotic	antibiotic efflux	94.86	100
278	G8	Strict	adeF		protein homolog model	resistance-nodulation-cell division (RND) antibiotic efflux pump	fluoroquinolone antibiotic, tetracycline antibiotic	antibiotic efflux	40.73	97.92
279	G8	Strict	evgS		protein homolog model	major facilitator superfamily (MFS) antibiotic efflux pump, resistance-nodulation-cell division (RND) antibiotic efflux pump	macrolide antibiotic, fluoroquinolone antibiotic, penam, tetracycline antibiotic	antibiotic efflux	99.08	100
280	G8	Strict	emrY		protein homolog model	major facilitator superfamily (MFS) antibiotic efflux pump	tetracycline antibiotic	antibiotic efflux	99.61	100
281	G8	Strict	ArnT		protein homolog model	pmr phosphoethanolamine transferase	peptide antibiotic	antibiotic target alteration	63.52	99.82
282	G8	Strict	qacJ		protein homolog model	small multidrug resistance (SMR) antibiotic efflux pump	disinfecting agents and antiseptics	antibiotic efflux	46.58	70.09
283	G8	Strict	Klebsiella pneumoniae KpnE		protein homolog model	small multidrug resistance (SMR) antibiotic efflux pump	macrolide antibiotic, aminoglycoside antibiotic, cephalosporin, tetracycline antibiotic, peptide antibiotic, rifamycin antibiotic, disinfecting agents and antiseptics	antibiotic efflux	84.17	100
284	G8	Strict	Klebsiella pneumoniae KpnF		protein homolog model	small multidrug resistance (SMR) antibiotic efflux pump	macrolide antibiotic, aminoglycoside antibiotic, cephalosporin, tetracycline antibiotic, peptide antibiotic, rifamycin antibiotic, disinfecting agents and antiseptics	antibiotic efflux	88.07	100
285	G8	Strict	marA		protein homolog model	resistance-nodulation-cell division (RND) antibiotic efflux pump, General Bacterial Porin with reduced permeability to beta-lactams	fluoroquinolone antibiotic, monobactam, carbapenem, cephalosporin, glycylcycline, cephamycin, penam, tetracycline antibiotic, rifamycin antibiotic, phenicol antibiotic, penem, disinfecting agents and antiseptics	antibiotic efflux, reduced permeability to antibiotic	94.35	99.21
286	G8	Strict	H-NS		protein homolog model	major facilitator superfamily (MFS) antibiotic efflux pump, resistance-nodulation-cell division (RND) antibiotic efflux pump	macrolide antibiotic, fluoroquinolone antibiotic, cephalosporin, cephamycin, penam, tetracycline antibiotic	antibiotic efflux	94.12	100
287	G8	Strict	msbA		protein homolog model	ATP-binding cassette (ABC) antibiotic efflux pump	nitroimidazole antibiotic	antibiotic efflux	94.67	100
288	G8	Strict	Escherichia coli emrE		protein homolog model	small multidrug resistance (SMR) antibiotic efflux pump	macrolide antibiotic	antibiotic efflux	99.09	100
289	G8	Strict	Shigella flexneri acrA		protein homolog model	resistance-nodulation-cell division (RND) antibiotic efflux pump	fluoroquinolone antibiotic, cephalosporin, glycylcycline, penam, tetracycline antibiotic, rifamycin antibiotic, phenicol antibiotic, disinfecting agents and antiseptics	antibiotic efflux	85.89	100
290	G8	Strict	vanG		protein homolog model	glycopeptide resistance gene cluster, Van ligase	glycopeptide antibiotic	antibiotic target alteration	39.2	104.3
291	G8	Strict	leuO		protein homolog model	major facilitator superfamily (MFS) antibiotic efflux pump	nucleoside antibiotic, disinfecting agents and antiseptics	antibiotic efflux	82.17	100
292	G8	Strict	mdtM		protein homolog model	major facilitator superfamily (MFS) antibiotic efflux pump	fluoroquinolone antibiotic, lincosamide antibiotic, nucleoside antibiotic, phenicol antibiotic, disinfecting agents and antiseptics	antibiotic efflux	97.8	100
293	G8	Strict	eptA		protein homolog model	pmr phosphoethanolamine transferase	peptide antibiotic	antibiotic target alteration	99.63	100
294	G8	Strict	mdtO		protein homolog model	major facilitator superfamily (MFS) antibiotic efflux pump	nucleoside antibiotic, disinfecting agents and antiseptics	antibiotic efflux	99.41	100
295	G8	Strict	mdtP		protein homolog model	major facilitator superfamily (MFS) antibiotic efflux pump	nucleoside antibiotic, disinfecting agents and antiseptics	antibiotic efflux	98.57	100
296	G8	Strict	Escherichia coli EF-Tu mutants conferring resistance to Pulvomycin	R234F	protein variant model	elfamycin resistant EF-Tu	elfamycin antibiotic	antibiotic target alteration	98.73	96.33
297	G8	Strict	Escherichia coli UhpT with mutation conferring resistance to fosfomycin	E350Q	protein variant model	antibiotic-resistant UhpT	phosphonic acid antibiotic	antibiotic target alteration	95.25	100
298	G8	Strict	Escherichia coli EF-Tu mutants conferring resistance to Pulvomycin	R234F	protein variant model	elfamycin resistant EF-Tu	elfamycin antibiotic	antibiotic target alteration	97.97	96.33
299	G8	Strict	Haemophilus influenzae PBP3 conferring resistance to beta-lactam antibiotics	D350N, S357N	protein variant model	Penicillin-binding protein mutations conferring resistance to beta-lactam antibiotics	cephalosporin, cephamycin, penam	antibiotic target alteration	52.57	96.39
300	G8	Strict	baeR		protein overexpression model	resistance-nodulation-cell division (RND) antibiotic efflux pump	aminoglycoside antibiotic, aminocoumarin antibiotic	antibiotic efflux	97.92	100
301	G8	Strict	baeS		protein overexpression model	resistance-nodulation-cell division (RND) antibiotic efflux pump	aminoglycoside antibiotic, aminocoumarin antibiotic	antibiotic efflux	93.15	100
302	G8	Strict	Escherichia coli AcrAB-TolC with MarR mutations conferring resistance to ciprofloxacin and tetracycline		protein overexpression model	resistance-nodulation-cell division (RND) antibiotic efflux pump	fluoroquinolone antibiotic, cephalosporin, glycylcycline, penam, tetracycline antibiotic, rifamycin antibiotic, phenicol antibiotic, disinfecting agents and antiseptics	antibiotic target alteration, antibiotic efflux	90.28	100
303	G9	Perfect	mdtN		protein homolog model	major facilitator superfamily (MFS) antibiotic efflux pump	nucleoside antibiotic, disinfecting agents and antiseptics	antibiotic efflux	100	100
304	G9	Perfect	mdtE		protein homolog model	resistance-nodulation-cell division (RND) antibiotic efflux pump	macrolide antibiotic, fluoroquinolone antibiotic, penam	antibiotic efflux	100	100
305	G9	Perfect	AcrS		protein homolog model	resistance-nodulation-cell division (RND) antibiotic efflux pump	fluoroquinolone antibiotic, cephalosporin, glycylcycline, cephamycin, penam, tetracycline antibiotic, rifamycin antibiotic, phenicol antibiotic, disinfecting agents and antiseptics	antibiotic efflux	100	100
306	G9	Perfect	evgA		protein homolog model	major facilitator superfamily (MFS) antibiotic efflux pump, resistance-nodulation-cell division (RND) antibiotic efflux pump	macrolide antibiotic, fluoroquinolone antibiotic, penam, tetracycline antibiotic	antibiotic efflux	100	100
307	G9	Perfect	emrK		protein homolog model	major facilitator superfamily (MFS) antibiotic efflux pump	tetracycline antibiotic	antibiotic efflux	100	110.26
308	G9	Perfect	PmrF		protein homolog model	pmr phosphoethanolamine transferase	peptide antibiotic	antibiotic target alteration	100	100
309	G9	Perfect	ACT-17		protein homolog model	ACT beta-lactamase	carbapenem, cephalosporin, cephamycin, penam	antibiotic inactivation	100	100
310	G9	Strict	eptA		protein homolog model	pmr phosphoethanolamine transferase	peptide antibiotic	antibiotic target alteration	99.63	100
311	G9	Strict	mdtO		protein homolog model	major facilitator superfamily (MFS) antibiotic efflux pump	nucleoside antibiotic, disinfecting agents and antiseptics	antibiotic efflux	99.41	100
312	G9	Strict	mdtP		protein homolog model	major facilitator superfamily (MFS) antibiotic efflux pump	nucleoside antibiotic, disinfecting agents and antiseptics	antibiotic efflux	98.57	100
313	G9	Strict	gadX		protein homolog model	resistance-nodulation-cell division (RND) antibiotic efflux pump	macrolide antibiotic, fluoroquinolone antibiotic, penam	antibiotic efflux	98.54	100
314	G9	Strict	mdtF		protein homolog model	resistance-nodulation-cell division (RND) antibiotic efflux pump	macrolide antibiotic, fluoroquinolone antibiotic, penam	antibiotic efflux	99.81	100
315	G9	Strict	CRP		protein homolog model	resistance-nodulation-cell division (RND) antibiotic efflux pump	macrolide antibiotic, fluoroquinolone antibiotic, penam	antibiotic efflux	99.05	100
316	G9	Strict	adeF		protein homolog model	resistance-nodulation-cell division (RND) antibiotic efflux pump	fluoroquinolone antibiotic, tetracycline antibiotic	antibiotic efflux	41.45	97.92
317	G9	Strict	rsmA		protein homolog model	resistance-nodulation-cell division (RND) antibiotic efflux pump	fluoroquinolone antibiotic, diaminopyrimidine antibiotic, phenicol antibiotic	antibiotic efflux	85.25	100
318	G9	Strict	emrB		protein homolog model	major facilitator superfamily (MFS) antibiotic efflux pump	fluoroquinolone antibiotic	antibiotic efflux	93.79	120.51
319	G9	Strict	emrR		protein homolog model	major facilitator superfamily (MFS) antibiotic efflux pump	fluoroquinolone antibiotic	antibiotic efflux	94.86	100
320	G9	Strict	adeF		protein homolog model	resistance-nodulation-cell division (RND) antibiotic efflux pump	fluoroquinolone antibiotic, tetracycline antibiotic	antibiotic efflux	40.73	97.92
321	G9	Strict	evgS		protein homolog model	major facilitator superfamily (MFS) antibiotic efflux pump, resistance-nodulation-cell division (RND) antibiotic efflux pump	macrolide antibiotic, fluoroquinolone antibiotic, penam, tetracycline antibiotic	antibiotic efflux	99.08	100
322	G9	Strict	emrY		protein homolog model	major facilitator superfamily (MFS) antibiotic efflux pump	tetracycline antibiotic	antibiotic efflux	99.61	100
323	G9	Strict	ArnT		protein homolog model	pmr phosphoethanolamine transferase	peptide antibiotic	antibiotic target alteration	63.52	99.82
324	G9	Strict	qacJ		protein homolog model	small multidrug resistance (SMR) antibiotic efflux pump	disinfecting agents and antiseptics	antibiotic efflux	46.58	70.09
325	G9	Strict	Klebsiella pneumoniae KpnE		protein homolog model	small multidrug resistance (SMR) antibiotic efflux pump	macrolide antibiotic, aminoglycoside antibiotic, cephalosporin, tetracycline antibiotic, peptide antibiotic, rifamycin antibiotic, disinfecting agents and antiseptics	antibiotic efflux	84.17	100
326	G9	Strict	Klebsiella pneumoniae KpnF		protein homolog model	small multidrug resistance (SMR) antibiotic efflux pump	macrolide antibiotic, aminoglycoside antibiotic, cephalosporin, tetracycline antibiotic, peptide antibiotic, rifamycin antibiotic, disinfecting agents and antiseptics	antibiotic efflux	88.07	100
327	G9	Strict	marA		protein homolog model	resistance-nodulation-cell division (RND) antibiotic efflux pump, General Bacterial Porin with reduced permeability to beta-lactams	fluoroquinolone antibiotic, monobactam, carbapenem, cephalosporin, glycylcycline, cephamycin, penam, tetracycline antibiotic, rifamycin antibiotic, phenicol antibiotic, penem, disinfecting agents and antiseptics	antibiotic efflux, reduced permeability to antibiotic	94.35	99.21
328	G9	Strict	H-NS		protein homolog model	major facilitator superfamily (MFS) antibiotic efflux pump, resistance-nodulation-cell division (RND) antibiotic efflux pump	macrolide antibiotic, fluoroquinolone antibiotic, cephalosporin, cephamycin, penam, tetracycline antibiotic	antibiotic efflux	94.12	100
329	G9	Strict	msbA		protein homolog model	ATP-binding cassette (ABC) antibiotic efflux pump	nitroimidazole antibiotic	antibiotic efflux	94.67	100
330	G9	Strict	Escherichia coli emrE		protein homolog model	small multidrug resistance (SMR) antibiotic efflux pump	macrolide antibiotic	antibiotic efflux	99.09	100
331	G9	Strict	Shigella flexneri acrA		protein homolog model	resistance-nodulation-cell division (RND) antibiotic efflux pump	fluoroquinolone antibiotic, cephalosporin, glycylcycline, penam, tetracycline antibiotic, rifamycin antibiotic, phenicol antibiotic, disinfecting agents and antiseptics	antibiotic efflux	85.89	100
332	G9	Strict	vanG		protein homolog model	glycopeptide resistance gene cluster, Van ligase	glycopeptide antibiotic	antibiotic target alteration	39.2	105.44
333	G9	Strict	leuO		protein homolog model	major facilitator superfamily (MFS) antibiotic efflux pump	nucleoside antibiotic, disinfecting agents and antiseptics	antibiotic efflux	82.17	100
334	G9	Strict	mdtM		protein homolog model	major facilitator superfamily (MFS) antibiotic efflux pump	fluoroquinolone antibiotic, lincosamide antibiotic, nucleoside antibiotic, phenicol antibiotic, disinfecting agents and antiseptics	antibiotic efflux	97.8	100
335	G9	Strict	Escherichia coli EF-Tu mutants conferring resistance to Pulvomycin	R234F	protein variant model	elfamycin resistant EF-Tu	elfamycin antibiotic	antibiotic target alteration	98.73	96.33
336	G9	Strict	Escherichia coli EF-Tu mutants conferring resistance to Pulvomycin	R234F	protein variant model	elfamycin resistant EF-Tu	elfamycin antibiotic	antibiotic target alteration	97.97	96.33
337	G9	Strict	Haemophilus influenzae PBP3 conferring resistance to beta-lactam antibiotics	D350N, S357N	protein variant model	Penicillin-binding protein mutations conferring resistance to beta-lactam antibiotics	cephalosporin, cephamycin, penam	antibiotic target alteration	52.57	96.39
338	G9	Strict	baeR		protein overexpression model	resistance-nodulation-cell division (RND) antibiotic efflux pump	aminoglycoside antibiotic, aminocoumarin antibiotic	antibiotic efflux	97.92	100
339	G9	Strict	baeS		protein overexpression model	resistance-nodulation-cell division (RND) antibiotic efflux pump	aminoglycoside antibiotic, aminocoumarin antibiotic	antibiotic efflux	93.15	100
340	G9	Strict	Escherichia coli AcrAB-TolC with MarR mutations conferring resistance to ciprofloxacin and tetracycline		protein overexpression model	resistance-nodulation-cell division (RND) antibiotic efflux pump	fluoroquinolone antibiotic, cephalosporin, glycylcycline, penam, tetracycline antibiotic, rifamycin antibiotic, phenicol antibiotic, disinfecting agents and antiseptics	antibiotic target alteration, antibiotic efflux	90.28	100
341	G11	Perfect	mdtE		protein homolog model	resistance-nodulation-cell division (RND) antibiotic efflux pump	macrolide antibiotic, fluoroquinolone antibiotic, penam	antibiotic efflux	100	100
342	G11	Perfect	AcrS		protein homolog model	resistance-nodulation-cell division (RND) antibiotic efflux pump	fluoroquinolone antibiotic, cephalosporin, glycylcycline, cephamycin, penam, tetracycline antibiotic, rifamycin antibiotic, phenicol antibiotic, disinfecting agents and antiseptics	antibiotic efflux	100	100
343	G11	Perfect	evgA		protein homolog model	major facilitator superfamily (MFS) antibiotic efflux pump, resistance-nodulation-cell division (RND) antibiotic efflux pump	macrolide antibiotic, fluoroquinolone antibiotic, penam, tetracycline antibiotic	antibiotic efflux	100	100
344	G11	Perfect	emrK		protein homolog model	major facilitator superfamily (MFS) antibiotic efflux pump	tetracycline antibiotic	antibiotic efflux	100	110.26
345	G11	Perfect	PmrF		protein homolog model	pmr phosphoethanolamine transferase	peptide antibiotic	antibiotic target alteration	100	100
346	G11	Perfect	ACT-17		protein homolog model	ACT beta-lactamase	carbapenem, cephalosporin, cephamycin, penam	antibiotic inactivation	100	100
347	G11	Perfect	mdtN		protein homolog model	major facilitator superfamily (MFS) antibiotic efflux pump	nucleoside antibiotic, disinfecting agents and antiseptics	antibiotic efflux	100	100
348	G11	Strict	gadX		protein homolog model	resistance-nodulation-cell division (RND) antibiotic efflux pump	macrolide antibiotic, fluoroquinolone antibiotic, penam	antibiotic efflux	98.54	100
349	G11	Strict	mdtF		protein homolog model	resistance-nodulation-cell division (RND) antibiotic efflux pump	macrolide antibiotic, fluoroquinolone antibiotic, penam	antibiotic efflux	99.81	100
350	G11	Strict	CRP		protein homolog model	resistance-nodulation-cell division (RND) antibiotic efflux pump	macrolide antibiotic, fluoroquinolone antibiotic, penam	antibiotic efflux	99.05	100
351	G11	Strict	adeF		protein homolog model	resistance-nodulation-cell division (RND) antibiotic efflux pump	fluoroquinolone antibiotic, tetracycline antibiotic	antibiotic efflux	41.45	97.92
352	G11	Strict	rsmA		protein homolog model	resistance-nodulation-cell division (RND) antibiotic efflux pump	fluoroquinolone antibiotic, diaminopyrimidine antibiotic, phenicol antibiotic	antibiotic efflux	85.25	100
353	G11	Strict	emrB		protein homolog model	major facilitator superfamily (MFS) antibiotic efflux pump	fluoroquinolone antibiotic	antibiotic efflux	93.79	156.25
354	G11	Strict	emrR		protein homolog model	major facilitator superfamily (MFS) antibiotic efflux pump	fluoroquinolone antibiotic	antibiotic efflux	94.86	100
355	G11	Strict	adeF		protein homolog model	resistance-nodulation-cell division (RND) antibiotic efflux pump	fluoroquinolone antibiotic, tetracycline antibiotic	antibiotic efflux	40.73	97.92
356	G11	Strict	evgS		protein homolog model	major facilitator superfamily (MFS) antibiotic efflux pump, resistance-nodulation-cell division (RND) antibiotic efflux pump	macrolide antibiotic, fluoroquinolone antibiotic, penam, tetracycline antibiotic	antibiotic efflux	99.08	100
357	G11	Strict	emrY		protein homolog model	major facilitator superfamily (MFS) antibiotic efflux pump	tetracycline antibiotic	antibiotic efflux	99.61	100
358	G11	Strict	ArnT		protein homolog model	pmr phosphoethanolamine transferase	peptide antibiotic	antibiotic target alteration	63.52	99.82
359	G11	Strict	qacJ		protein homolog model	small multidrug resistance (SMR) antibiotic efflux pump	disinfecting agents and antiseptics	antibiotic efflux	46.58	70.09
360	G11	Strict	Klebsiella pneumoniae KpnE		protein homolog model	small multidrug resistance (SMR) antibiotic efflux pump	macrolide antibiotic, aminoglycoside antibiotic, cephalosporin, tetracycline antibiotic, peptide antibiotic, rifamycin antibiotic, disinfecting agents and antiseptics	antibiotic efflux	84.17	100
361	G11	Strict	Klebsiella pneumoniae KpnF		protein homolog model	small multidrug resistance (SMR) antibiotic efflux pump	macrolide antibiotic, aminoglycoside antibiotic, cephalosporin, tetracycline antibiotic, peptide antibiotic, rifamycin antibiotic, disinfecting agents and antiseptics	antibiotic efflux	88.07	100
362	G11	Strict	marA		protein homolog model	resistance-nodulation-cell division (RND) antibiotic efflux pump, General Bacterial Porin with reduced permeability to beta-lactams	fluoroquinolone antibiotic, monobactam, carbapenem, cephalosporin, glycylcycline, cephamycin, penam, tetracycline antibiotic, rifamycin antibiotic, phenicol antibiotic, penem, disinfecting agents and antiseptics	antibiotic efflux, reduced permeability to antibiotic	94.35	99.21
363	G11	Strict	H-NS		protein homolog model	major facilitator superfamily (MFS) antibiotic efflux pump, resistance-nodulation-cell division (RND) antibiotic efflux pump	macrolide antibiotic, fluoroquinolone antibiotic, cephalosporin, cephamycin, penam, tetracycline antibiotic	antibiotic efflux	94.12	100
364	G11	Strict	msbA		protein homolog model	ATP-binding cassette (ABC) antibiotic efflux pump	nitroimidazole antibiotic	antibiotic efflux	94.67	100
365	G11	Strict	Escherichia coli emrE		protein homolog model	small multidrug resistance (SMR) antibiotic efflux pump	macrolide antibiotic	antibiotic efflux	99.09	100
366	G11	Strict	Shigella flexneri acrA		protein homolog model	resistance-nodulation-cell division (RND) antibiotic efflux pump	fluoroquinolone antibiotic, cephalosporin, glycylcycline, penam, tetracycline antibiotic, rifamycin antibiotic, phenicol antibiotic, disinfecting agents and antiseptics	antibiotic efflux	85.89	100
367	G11	Strict	vanG		protein homolog model	glycopeptide resistance gene cluster, Van ligase	glycopeptide antibiotic	antibiotic target alteration	39.2	124.93
368	G11	Strict	leuO		protein homolog model	major facilitator superfamily (MFS) antibiotic efflux pump	nucleoside antibiotic, disinfecting agents and antiseptics	antibiotic efflux	82.17	100
369	G11	Strict	mdtM		protein homolog model	major facilitator superfamily (MFS) antibiotic efflux pump	fluoroquinolone antibiotic, lincosamide antibiotic, nucleoside antibiotic, phenicol antibiotic, disinfecting agents and antiseptics	antibiotic efflux	97.8	100
370	G11	Strict	eptA		protein homolog model	pmr phosphoethanolamine transferase	peptide antibiotic	antibiotic target alteration	99.63	100
371	G11	Strict	mdtO		protein homolog model	major facilitator superfamily (MFS) antibiotic efflux pump	nucleoside antibiotic, disinfecting agents and antiseptics	antibiotic efflux	99.41	100
372	G11	Strict	mdtP		protein homolog model	major facilitator superfamily (MFS) antibiotic efflux pump	nucleoside antibiotic, disinfecting agents and antiseptics	antibiotic efflux	98.57	100
373	G11	Strict	Escherichia coli EF-Tu mutants conferring resistance to Pulvomycin	R234F	protein variant model	elfamycin resistant EF-Tu	elfamycin antibiotic	antibiotic target alteration	98.73	96.33
374	G11	Strict	Escherichia coli EF-Tu mutants conferring resistance to Pulvomycin	R234F	protein variant model	elfamycin resistant EF-Tu	elfamycin antibiotic	antibiotic target alteration	97.97	96.33
375	G11	Strict	Haemophilus influenzae PBP3 conferring resistance to beta-lactam antibiotics	D350N, S357N	protein variant model	Penicillin-binding protein mutations conferring resistance to beta-lactam antibiotics	cephalosporin, cephamycin, penam	antibiotic target alteration	52.57	96.39
376	G11	Strict	baeR		protein overexpression model	resistance-nodulation-cell division (RND) antibiotic efflux pump	aminoglycoside antibiotic, aminocoumarin antibiotic	antibiotic efflux	97.92	100
377	G11	Strict	baeS		protein overexpression model	resistance-nodulation-cell division (RND) antibiotic efflux pump	aminoglycoside antibiotic, aminocoumarin antibiotic	antibiotic efflux	93.15	100
378	G11	Strict	Escherichia coli AcrAB-TolC with MarR mutations conferring resistance to ciprofloxacin and tetracycline		protein overexpression model	resistance-nodulation-cell division (RND) antibiotic efflux pump	fluoroquinolone antibiotic, cephalosporin, glycylcycline, penam, tetracycline antibiotic, rifamycin antibiotic, phenicol antibiotic, disinfecting agents and antiseptics	antibiotic target alteration, antibiotic efflux	90.28	100
