# Supplementary material for: Deciphering Common Genetic Pathways to Antibiotic Resistance in Escherichia coli Using a MEGA-Plate Evolution System
Source: Antibiotics (Basel). 2025 Aug 20;14(8):841. doi: 10.3390/antibiotics14080841 (PMC12382854; doi:10.3390/antibiotics14080841)
Supplement: Supplementary file 1 [file antibiotics-14-00841-s001.zip › Supplementary Table S3.xls]

## Sheet: ClueGO Results Meropenem
ID	Term	Ontology Source	Term PValue	Term PValue Corrected with Bonferroni step down	Group PValue	Group PValue Corrected with Bonferroni step down	GOLevels	GOGroups	% Associated Genes	Nr. Genes	Associated Genes Found
GO:0046677	response to antibiotic	GO_BiologicalProcess-GOA_18.11.2016_14h17	1.81064e-17	3.25916e-16	1.81064e-17	9.05322e-17	[3]	Group1	5.29412	18	[acrB, bacA, emrA, emrB, emrK, emrY, eptA, marA, mdtE, mdtF, mdtG, mdtH, mdtM, mdtN, mdtO, mdtP, mprA, rsmA]
GO:0007165	signal transduction	GO_BiologicalProcess-GOA_18.11.2016_14h17	0.000143222	0.001289	0.000143222	0.000429666	[3, 4]	Group2	3.81679	5	[baeR, cpxA, evgA, evgS, kdpE]
GO:0035556	intracellular signal transduction	GO_BiologicalProcess-GOA_18.11.2016_14h17	6.51816e-05	0.000651816	0.000143222	0.000429666	[4, 5]	Group2	4.5045	5	[baeR, cpxA, evgA, evgS, kdpE]
GO:0000160	phosphorelay signal transduction system	GO_BiologicalProcess-GOA_18.11.2016_14h17	6.24176e-05	0.000686593	0.000143222	0.000429666	[5, 6]	Group2	4.54545	5	[baeR, cpxA, evgA, evgS, kdpE]
GO:0042493	response to drug	GO_BiologicalProcess-GOA_18.11.2016_14h17	2.31043e-14	3.92774e-13	2.31043e-14	9.24173e-14	[3]	Group3	11.828	11	[acrB, acrD, baeR, emrA, emrK, mdtC, mdtE, mdtF, mdtG, mdtM, mdtN]
GO:0015893	drug transport	GO_BiologicalProcess-GOA_18.11.2016_14h17	5.95784e-14	9.53254e-13	2.31043e-14	9.24173e-14	[4, 5]	Group3	14.2857	10	[acrB, acrD, emrA, emrK, mdtC, mdtE, mdtF, mdtG, mdtM, mdtN]
GO:0006855	drug transmembrane transport	GO_BiologicalProcess-GOA_18.11.2016_14h17	1.41606e-13	2.12408e-12	2.31043e-14	9.24173e-14	[5, 6]	Group3	18	9	[acrB, acrD, emrA, emrK, mdtE, mdtF, mdtG, mdtM, mdtN]
GO:0046618	drug export	GO_BiologicalProcess-GOA_18.11.2016_14h17	9.61981e-08	1.25057e-06	2.31043e-14	9.24173e-14	[5, 6]	Group3	33.3333	4	[acrB, acrD, mdtC, mdtM]
GO:0072348	sulfur compound transport	GO_BiologicalProcess-GOA_18.11.2016_14h17	0.000463224	0.00370579	0.00861356	0.00861356	[4, 5]	Group4	7.69231	3	[mdtN, mdtO, mdtP]
GO:0042886	amide transport	GO_BiologicalProcess-GOA_18.11.2016_14h17	0.00335097	0.0234568	0.00861356	0.00861356	[5]	Group4	3.8961	3	[mdtN, mdtO, mdtP]
GO:0045117	azole transport	GO_BiologicalProcess-GOA_18.11.2016_14h17	4.61267e-06	5.5352e-05	0.00861356	0.00861356	[5]	Group4	33.3333	3	[mdtN, mdtO, mdtP]
GO:0015906	sulfathiazole transport	GO_BiologicalProcess-GOA_18.11.2016_14h17	5.58006e-08	7.81208e-07	0.00861356	0.00861356	[5, 6]	Group4	100	3	[mdtN, mdtO, mdtP]
GO:1902599	sulfathiazole transmembrane transport	GO_BiologicalProcess-GOA_18.11.2016_14h17	5.58006e-08	7.81208e-07	0.00861356	0.00861356	[5, 6, 7]	Group4	100	3	[mdtN, mdtO, mdtP]
GO:0009891	positive regulation of biosynthetic process	GO_BiologicalProcess-GOA_18.11.2016_14h17	0.00569719	0.0170916	0.00716286	0.0143257	[3, 4, 5]	Group5	3.22581	3	[baeR, gadX, marA]
GO:0051173	positive regulation of nitrogen compound metabolic process	GO_BiologicalProcess-GOA_18.11.2016_14h17	0.00604474	0.0120895	0.00716286	0.0143257	[3, 4, 5]	Group5	3.15789	3	[baeR, gadX, marA]
GO:0010557	positive regulation of macromolecule biosynthetic process	GO_BiologicalProcess-GOA_18.11.2016_14h17	0.00569719	0.0170916	0.00716286	0.0143257	[4, 5, 6]	Group5	3.22581	3	[baeR, gadX, marA]
GO:0010628	positive regulation of gene expression	GO_BiologicalProcess-GOA_18.11.2016_14h17	0.00658954	0.00658954	0.00716286	0.0143257	[4, 5, 6]	Group5	3.06122	3	[baeR, gadX, marA]
GO:0031328	positive regulation of cellular biosynthetic process	GO_BiologicalProcess-GOA_18.11.2016_14h17	0.00569719	0.0170916	0.00716286	0.0143257	[4, 5, 6]	Group5	3.22581	3	[baeR, gadX, marA]
GO:0045935	positive regulation of nucleobase-containing compound metabolic process	GO_BiologicalProcess-GOA_18.11.2016_14h17	0.00472828	0.0189131	0.00716286	0.0143257	[4, 5, 6]	Group5	3.44828	3	[baeR, gadX, marA]
GO:0051254	positive regulation of RNA metabolic process	GO_BiologicalProcess-GOA_18.11.2016_14h17	0.00442945	0.0221472	0.00716286	0.0143257	[4, 5, 6, 7, 8]	Group5	3.52941	3	[baeR, gadX, marA]
GO:1902680	positive regulation of RNA biosynthetic process	GO_BiologicalProcess-GOA_18.11.2016_14h17	0.00414245	0.0248547	0.00716286	0.0143257	[5, 6, 7, 8, 9]	Group5	3.61446	3	[baeR, gadX, marA]
GO:0045893	positive regulation of transcription, DNA-templated	GO_BiologicalProcess-GOA_18.11.2016_14h17	0.00414245	0.0248547	0.00716286	0.0143257	[5, 6, 7, 8, 9, 10, 11]	Group5	3.61446	3	[baeR, gadX, marA]
GO:1903508	positive regulation of nucleic acid-templated transcription	GO_BiologicalProcess-GOA_18.11.2016_14h17	0.00414245	0.0248547	0.00716286	0.0143257	[6, 7, 8, 9, 10]	Group5	3.61446	3	[baeR, gadX, marA]
