# Supplementary material for: Deciphering Common Genetic Pathways to Antibiotic Resistance in Escherichia coli Using a MEGA-Plate Evolution System
Source: Antibiotics (Basel). 2025 Aug 20;14(8):841. doi: 10.3390/antibiotics14080841 (PMC12382854; doi:10.3390/antibiotics14080841)
Supplement: Supplementary file 1 [file antibiotics-14-00841-s001.zip › Supplementary Table S4.xls]

## Sheet: ClueGO Results Gentamicin
ID	Term	Ontology Source	Term PValue	Term PValue Corrected with Bonferroni step down	Group PValue	Group PValue Corrected with Bonferroni step down	GOLevels	GOGroups	% Associated Genes	Nr. Genes	Associated Genes Found
GO:0046677	response to antibiotic	GO_BiologicalProcess-GOA_18.11.2016_14h17	1.37078e-13	2.33033e-12	1.37078e-13	6.85391e-13	[3]	Group1	3.82353	13	[emrB, emrK, emrY, eptA, marA, mdtE, mdtF, mdtM, mdtN, mdtO, mdtP, mprA, rsmA]
GO:0042493	response to drug	GO_BiologicalProcess-GOA_18.11.2016_14h17	9.73156e-08	1.45973e-06	9.73156e-08	3.89262e-07	[3]	Group2	6.45161	6	[baeR, emrK, mdtE, mdtF, mdtM, mdtN]
GO:0015893	drug transport	GO_BiologicalProcess-GOA_18.11.2016_14h17	8.05499e-07	1.04715e-05	9.73156e-08	3.89262e-07	[4, 5]	Group2	7.14286	5	[emrK, mdtE, mdtF, mdtM, mdtN]
GO:0006855	drug transmembrane transport	GO_BiologicalProcess-GOA_18.11.2016_14h17	1.45759e-07	2.04063e-06	9.73156e-08	3.89262e-07	[5, 6]	Group2	10	5	[emrK, mdtE, mdtF, mdtM, mdtN]
GO:0007165	signal transduction	GO_BiologicalProcess-GOA_18.11.2016_14h17	0.000331871	0.00265497	0.000331871	0.000995614	[3, 4]	Group3	3.05344	4	[baeR, baeS, evgA, evgS]
GO:0035556	intracellular signal transduction	GO_BiologicalProcess-GOA_18.11.2016_14h17	0.000175493	0.00157943	0.000331871	0.000995614	[4, 5]	Group3	3.6036	4	[baeR, baeS, evgA, evgS]
GO:0000160	phosphorelay signal transduction system	GO_BiologicalProcess-GOA_18.11.2016_14h17	0.000169456	0.00169456	0.000331871	0.000995614	[5, 6]	Group3	3.63636	4	[baeR, baeS, evgA, evgS]
GO:0072348	sulfur compound transport	GO_BiologicalProcess-GOA_18.11.2016_14h17	0.000134776	0.00148254	0.00268096	0.00268096	[4, 5]	Group4	7.69231	3	[mdtN, mdtO, mdtP]
GO:0042886	amide transport	GO_BiologicalProcess-GOA_18.11.2016_14h17	0.00101199	0.0070839	0.00268096	0.00268096	[5]	Group4	3.8961	3	[mdtN, mdtO, mdtP]
GO:0045117	azole transport	GO_BiologicalProcess-GOA_18.11.2016_14h17	1.3029e-06	1.56349e-05	0.00268096	0.00268096	[5]	Group4	33.3333	3	[mdtN, mdtO, mdtP]
GO:0015906	sulfathiazole transport	GO_BiologicalProcess-GOA_18.11.2016_14h17	1.56681e-08	2.5069e-07	0.00268096	0.00268096	[5, 6]	Group4	100	3	[mdtN, mdtO, mdtP]
GO:1902599	sulfathiazole transmembrane transport	GO_BiologicalProcess-GOA_18.11.2016_14h17	1.56681e-08	2.5069e-07	0.00268096	0.00268096	[5, 6, 7]	Group4	100	3	[mdtN, mdtO, mdtP]
GO:0009891	positive regulation of biosynthetic process	GO_BiologicalProcess-GOA_18.11.2016_14h17	0.00174759	0.00524276	0.00221433	0.00442867	[3, 4, 5]	Group5	3.22581	3	[baeR, gadX, marA]
GO:0051173	positive regulation of nitrogen compound metabolic process	GO_BiologicalProcess-GOA_18.11.2016_14h17	0.00185781	0.00371562	0.00221433	0.00442867	[3, 4, 5]	Group5	3.15789	3	[baeR, gadX, marA]
GO:0010557	positive regulation of macromolecule biosynthetic process	GO_BiologicalProcess-GOA_18.11.2016_14h17	0.00174759	0.00524276	0.00221433	0.00442867	[4, 5, 6]	Group5	3.22581	3	[baeR, gadX, marA]
GO:0010628	positive regulation of gene expression	GO_BiologicalProcess-GOA_18.11.2016_14h17	0.00203117	0.00203117	0.00221433	0.00442867	[4, 5, 6]	Group5	3.06122	3	[baeR, gadX, marA]
GO:0031328	positive regulation of cellular biosynthetic process	GO_BiologicalProcess-GOA_18.11.2016_14h17	0.00174759	0.00524276	0.00221433	0.00442867	[4, 5, 6]	Group5	3.22581	3	[baeR, gadX, marA]
GO:0045935	positive regulation of nucleobase-containing compound metabolic process	GO_BiologicalProcess-GOA_18.11.2016_14h17	0.00144193	0.00576772	0.00221433	0.00442867	[4, 5, 6]	Group5	3.44828	3	[baeR, gadX, marA]
GO:0051254	positive regulation of RNA metabolic process	GO_BiologicalProcess-GOA_18.11.2016_14h17	0.00134817	0.00674084	0.00221433	0.00442867	[4, 5, 6, 7, 8]	Group5	3.52941	3	[baeR, gadX, marA]
GO:1902680	positive regulation of RNA biosynthetic process	GO_BiologicalProcess-GOA_18.11.2016_14h17	0.00125836	0.00755016	0.00221433	0.00442867	[5, 6, 7, 8, 9]	Group5	3.61446	3	[baeR, gadX, marA]
GO:0045893	positive regulation of transcription, DNA-templated	GO_BiologicalProcess-GOA_18.11.2016_14h17	0.00125836	0.00755016	0.00221433	0.00442867	[5, 6, 7, 8, 9, 10, 11]	Group5	3.61446	3	[baeR, gadX, marA]
GO:1903508	positive regulation of nucleic acid-templated transcription	GO_BiologicalProcess-GOA_18.11.2016_14h17	0.00125836	0.00755016	0.00221433	0.00442867	[6, 7, 8, 9, 10]	Group5	3.61446	3	[baeR, gadX, marA]
