# Supplementary material for: Deciphering Common Genetic Pathways to Antibiotic Resistance in Escherichia coli Using a MEGA-Plate Evolution System
Source: Antibiotics (Basel). 2025 Aug 20;14(8):841. doi: 10.3390/antibiotics14080841 (PMC12382854; doi:10.3390/antibiotics14080841)
Supplement: Supplementary file 1 [file antibiotics-14-00841-s001.zip › Supplementary Table S5.xls]

## Sheet: ClueGO Results Florfenicol
ID	Term	Ontology Source	Term PValue	Term PValue Corrected with Bonferroni step down	Group PValue	Group PValue Corrected with Bonferroni step down	GOLevels	GOGroups	% Associated Genes	Nr. Genes	Associated Genes Found
GO:0046618	drug export	GO_BiologicalProcess-GOA_18.11.2016_14h17	2.30465e-07	5.76161e-06	2.30465e-07	1.15232e-06	[5, 6]	Group1	33.3333	4	[acrB, acrD, mdtC, mdtM]
GO:0046677	response to antibiotic	GO_BiologicalProcess-GOA_18.11.2016_14h17	1.74609e-19	5.23828e-18	1.74609e-19	1.22227e-18	[3]	Group2	6.17647	21	[acrB, acrE, arnC, bacA, emrA, emrB, emrK, emrY, eptA, marA, mdtE, mdtF, mdtG, mdtH, mdtM, mdtN, mdtO, mdtP, mprA, tolC, yojI]
GO:0008653	lipopolysaccharide metabolic process	GO_BiologicalProcess-GOA_18.11.2016_14h17	0.0102518	0.0307553	0.0102518	0.0205035	[4, 5, 6]	Group3	3.22581	3	[arnC, eptA, ugd]
GO:0009103	lipopolysaccharide biosynthetic process	GO_BiologicalProcess-GOA_18.11.2016_14h17	0.0093743	0.0468715	0.0102518	0.0205035	[5, 6, 7, 8]	Group3	3.33333	3	[arnC, eptA, ugd]
GO:0042493	response to drug	GO_BiologicalProcess-GOA_18.11.2016_14h17	3.0469e-18	8.83602e-17	3.0469e-18	1.82814e-17	[3]	Group4	15.0538	14	[acrB, acrD, acrE, acrS, baeR, emrA, emrK, mdtC, mdtE, mdtF, mdtG, mdtM, mdtN, yojI]
GO:0015893	drug transport	GO_BiologicalProcess-GOA_18.11.2016_14h17	2.19201e-16	6.13763e-15	3.0469e-18	1.82814e-17	[4, 5]	Group4	17.1429	12	[acrB, acrD, acrE, emrA, emrK, mdtC, mdtE, mdtF, mdtG, mdtM, mdtN, yojI]
GO:0006855	drug transmembrane transport	GO_BiologicalProcess-GOA_18.11.2016_14h17	1.81479e-14	4.89994e-13	3.0469e-18	1.82814e-17	[5, 6]	Group4	20	10	[acrB, acrD, acrE, emrA, emrK, mdtE, mdtF, mdtG, mdtM, mdtN]
GO:0072348	sulfur compound transport	GO_BiologicalProcess-GOA_18.11.2016_14h17	0.000864745	0.0103769	0.00178658	0.00535975	[4, 5]	Group5	7.69231	3	[mdtN, mdtO, mdtP]
GO:0042886	amide transport	GO_BiologicalProcess-GOA_18.11.2016_14h17	0.000502449	0.00904407	0.00178658	0.00535975	[5]	Group5	5.19481	4	[mdtN, mdtO, mdtP, yojI]
GO:0045117	azole transport	GO_BiologicalProcess-GOA_18.11.2016_14h17	8.79102e-06	0.000210985	0.00178658	0.00535975	[5]	Group5	33.3333	3	[mdtN, mdtO, mdtP]
GO:0015906	sulfathiazole transport	GO_BiologicalProcess-GOA_18.11.2016_14h17	1.06791e-07	2.77656e-06	0.00178658	0.00535975	[5, 6]	Group5	100	3	[mdtN, mdtO, mdtP]
GO:1902599	sulfathiazole transmembrane transport	GO_BiologicalProcess-GOA_18.11.2016_14h17	1.06791e-07	2.77656e-06	0.00178658	0.00535975	[5, 6, 7]	Group5	100	3	[mdtN, mdtO, mdtP]
GO:0007165	signal transduction	GO_BiologicalProcess-GOA_18.11.2016_14h17	3.53944e-05	0.000743283	0.000200677	0.000802709	[3, 4]	Group6	4.58015	6	[baeR, baeS, cpxA, evgA, evgS, kdpE]
GO:0035556	intracellular signal transduction	GO_BiologicalProcess-GOA_18.11.2016_14h17	1.37605e-05	0.00030273	0.000200677	0.000802709	[4, 5]	Group6	5.40541	6	[baeR, baeS, cpxA, evgA, evgS, kdpE]
GO:0023014	signal transduction by protein phosphorylation	GO_BiologicalProcess-GOA_18.11.2016_14h17	0.000682429	0.009554	0.000200677	0.000802709	[3, 4, 5, 7, 8]	Group6	8.33333	3	[baeS, cpxA, evgS]
GO:0000160	phosphorelay signal transduction system	GO_BiologicalProcess-GOA_18.11.2016_14h17	1.30626e-05	0.00030044	0.000200677	0.000802709	[5, 6]	Group6	5.45455	6	[baeR, baeS, cpxA, evgA, evgS, kdpE]
GO:0018193	peptidyl-amino acid modification	GO_BiologicalProcess-GOA_18.11.2016_14h17	0.00677808	0.0610027	0.000200677	0.000802709	[6, 7]	Group6	3.75	3	[baeS, cpxA, evgS]
GO:0018202	peptidyl-histidine modification	GO_BiologicalProcess-GOA_18.11.2016_14h17	0.00052675	0.00895475	0.000200677	0.000802709	[7, 8]	Group6	9.09091	3	[baeS, cpxA, evgS]
GO:0046777	protein autophosphorylation	GO_BiologicalProcess-GOA_18.11.2016_14h17	0.000357544	0.00715089	0.000200677	0.000802709	[7, 8]	Group6	10.3448	3	[baeS, cpxA, evgS]
GO:0018106	peptidyl-histidine phosphorylation	GO_BiologicalProcess-GOA_18.11.2016_14h17	0.00052675	0.00895475	0.000200677	0.000802709	[7, 8, 9]	Group6	9.09091	3	[baeS, cpxA, evgS]
GO:0006081	cellular aldehyde metabolic process	GO_BiologicalProcess-GOA_18.11.2016_14h17	0.00995414	0.0398166	0.0218106	0.0218106	[3]	Group7	3.26087	3	[gadW, gadX, marA]
GO:0042180	cellular ketone metabolic process	GO_BiologicalProcess-GOA_18.11.2016_14h17	0.00525232	0.0525232	0.0218106	0.0218106	[3, 4]	Group7	4.10959	3	[gadW, gadX, marA]
GO:0009891	positive regulation of biosynthetic process	GO_BiologicalProcess-GOA_18.11.2016_14h17	0.0102518	0.0307553	0.0218106	0.0218106	[3, 4, 5]	Group7	3.22581	3	[baeR, gadX, marA]
GO:0046185	aldehyde catabolic process	GO_BiologicalProcess-GOA_18.11.2016_14h17	0.00123234	0.0135557	0.0218106	0.0218106	[4]	Group7	6.81818	3	[gadW, gadX, marA]
GO:0051173	positive regulation of nitrogen compound metabolic process	GO_BiologicalProcess-GOA_18.11.2016_14h17	0.0108625	0.021725	0.0218106	0.0218106	[3, 4, 5]	Group7	3.15789	3	[baeR, gadX, marA]
GO:0009438	methylglyoxal metabolic process	GO_BiologicalProcess-GOA_18.11.2016_14h17	0.000740156	0.00962203	0.0218106	0.0218106	[4, 5]	Group7	8.10811	3	[gadW, gadX, marA]
GO:0042182	ketone catabolic process	GO_BiologicalProcess-GOA_18.11.2016_14h17	0.000627662	0.00941492	0.0218106	0.0218106	[4, 5]	Group7	8.57143	3	[gadW, gadX, marA]
GO:0010557	positive regulation of macromolecule biosynthetic process	GO_BiologicalProcess-GOA_18.11.2016_14h17	0.0102518	0.0307553	0.0218106	0.0218106	[4, 5, 6]	Group7	3.22581	3	[baeR, gadX, marA]
GO:0010628	positive regulation of gene expression	GO_BiologicalProcess-GOA_18.11.2016_14h17	0.0118176	0.0118176	0.0218106	0.0218106	[4, 5, 6]	Group7	3.06122	3	[baeR, gadX, marA]
GO:0031328	positive regulation of cellular biosynthetic process	GO_BiologicalProcess-GOA_18.11.2016_14h17	0.0102518	0.0307553	0.0218106	0.0218106	[4, 5, 6]	Group7	3.22581	3	[baeR, gadX, marA]
GO:0045935	positive regulation of nucleobase-containing compound metabolic process	GO_BiologicalProcess-GOA_18.11.2016_14h17	0.00854279	0.0512567	0.0218106	0.0218106	[4, 5, 6]	Group7	3.44828	3	[baeR, gadX, marA]
GO:0051596	methylglyoxal catabolic process	GO_BiologicalProcess-GOA_18.11.2016_14h17	0.000575791	0.00921265	0.0218106	0.0218106	[5, 6]	Group7	8.82353	3	[gadW, gadX, marA]
GO:0051254	positive regulation of RNA metabolic process	GO_BiologicalProcess-GOA_18.11.2016_14h17	0.0080137	0.0560959	0.0218106	0.0218106	[4, 5, 6, 7, 8]	Group7	3.52941	3	[baeR, gadX, marA]
GO:0006089	lactate metabolic process	GO_BiologicalProcess-GOA_18.11.2016_14h17	0.000682429	0.009554	0.0218106	0.0218106	[4, 7, 8]	Group7	8.33333	3	[gadW, gadX, marA]
GO:0061727	methylglyoxal catabolic process to lactate	GO_BiologicalProcess-GOA_18.11.2016_14h17	0.00039594	0.00752286	0.0218106	0.0218106	[5, 6, 7, 8, 9]	Group7	10	3	[gadW, gadX, marA]
GO:1902680	positive regulation of RNA biosynthetic process	GO_BiologicalProcess-GOA_18.11.2016_14h17	0.00750462	0.0600369	0.0218106	0.0218106	[5, 6, 7, 8, 9]	Group7	3.61446	3	[baeR, gadX, marA]
GO:0019243	methylglyoxal catabolic process to D-lactate via S-lactoyl-glutathione	GO_BiologicalProcess-GOA_18.11.2016_14h17	0.00039594	0.00752286	0.0218106	0.0218106	[6, 7, 8, 9, 10]	Group7	10	3	[gadW, gadX, marA]
GO:0045893	positive regulation of transcription, DNA-templated	GO_BiologicalProcess-GOA_18.11.2016_14h17	0.00750462	0.0600369	0.0218106	0.0218106	[5, 6, 7, 8, 9, 10, 11]	Group7	3.61446	3	[baeR, gadX, marA]
GO:1903508	positive regulation of nucleic acid-templated transcription	GO_BiologicalProcess-GOA_18.11.2016_14h17	0.00750462	0.0600369	0.0218106	0.0218106	[6, 7, 8, 9, 10]	Group7	3.61446	3	[baeR, gadX, marA]
