# Supplementary material for: Deciphering Common Genetic Pathways to Antibiotic Resistance in Escherichia coli Using a MEGA-Plate Evolution System
Source: Antibiotics (Basel). 2025 Aug 20;14(8):841. doi: 10.3390/antibiotics14080841 (PMC12382854; doi:10.3390/antibiotics14080841)
Supplement: Supplementary file 1 [file antibiotics-14-00841-s001.zip › Supplementary Table S6.xls]

## Sheet: ClueGO Results Gent, mer, flor
ID	Term	Ontology Source	Term PValue	Term PValue Corrected with Bonferroni step down	Group PValue	Group PValue Corrected with Bonferroni step down	GOLevels	GOGroups	% Associated Genes	Nr. Genes	Associated Genes Found
GO:0046677	response to antibiotic	GO_BiologicalProcess-GOA_18.11.2016_14h17	1.46107e-17	4.3832e-16	1.46107e-17	8.7664e-17	[3]	Group1	5.58824	19	[acrB, arnC, bacA, emrA, emrB, emrK, emrY, eptA, marA, mdtE, mdtF, mdtG, mdtH, mdtM, mdtN, mdtO, mdtP, mprA, rsmA]
GO:0008653	lipopolysaccharide metabolic process	GO_BiologicalProcess-GOA_18.11.2016_14h17	0.00810632	0.024319	0.00810632	0.024319	[4, 5, 6]	Group2	3.22581	3	[arnC, eptA, ugd]
GO:0009103	lipopolysaccharide biosynthetic process	GO_BiologicalProcess-GOA_18.11.2016_14h17	0.00740608	0.0370304	0.00810632	0.024319	[5, 6, 7, 8]	Group2	3.33333	3	[arnC, eptA, ugd]
GO:0042493	response to drug	GO_BiologicalProcess-GOA_18.11.2016_14h17	1.16267e-13	3.37176e-12	1.16267e-13	5.81337e-13	[3]	Group3	11.828	11	[acrB, acrD, baeR, emrA, emrK, mdtC, mdtE, mdtF, mdtG, mdtM, mdtN]
GO:0015893	drug transport	GO_BiologicalProcess-GOA_18.11.2016_14h17	2.52607e-13	7.07299e-12	1.16267e-13	5.81337e-13	[4, 5]	Group3	14.2857	10	[acrB, acrD, emrA, emrK, mdtC, mdtE, mdtF, mdtG, mdtM, mdtN]
GO:0006855	drug transmembrane transport	GO_BiologicalProcess-GOA_18.11.2016_14h17	5.09085e-13	1.37453e-11	1.16267e-13	5.81337e-13	[5, 6]	Group3	18	9	[acrB, acrD, emrA, emrK, mdtE, mdtF, mdtG, mdtM, mdtN]
GO:0046618	drug export	GO_BiologicalProcess-GOA_18.11.2016_14h17	1.62241e-07	4.05602e-06	1.16267e-13	5.81337e-13	[5, 6]	Group3	33.3333	4	[acrB, acrD, mdtC, mdtM]
GO:0072348	sulfur compound transport	GO_BiologicalProcess-GOA_18.11.2016_14h17	0.000673108	0.00875041	0.0121854	0.0243707	[4, 5]	Group4	7.69231	3	[mdtN, mdtO, mdtP]
GO:0042886	amide transport	GO_BiologicalProcess-GOA_18.11.2016_14h17	0.00479759	0.0479759	0.0121854	0.0243707	[5]	Group4	3.8961	3	[mdtN, mdtO, mdtP]
GO:0045117	azole transport	GO_BiologicalProcess-GOA_18.11.2016_14h17	6.78242e-06	0.000162778	0.0121854	0.0243707	[5]	Group4	33.3333	3	[mdtN, mdtO, mdtP]
GO:0015906	sulfathiazole transport	GO_BiologicalProcess-GOA_18.11.2016_14h17	8.2244e-08	2.13834e-06	0.0121854	0.0243707	[5, 6]	Group4	100	3	[mdtN, mdtO, mdtP]
GO:1902599	sulfathiazole transmembrane transport	GO_BiologicalProcess-GOA_18.11.2016_14h17	8.2244e-08	2.13834e-06	0.0121854	0.0243707	[5, 6, 7]	Group4	100	3	[mdtN, mdtO, mdtP]
GO:0007165	signal transduction	GO_BiologicalProcess-GOA_18.11.2016_14h17	2.1364e-05	0.000448643	0.000123111	0.000492445	[3, 4]	Group5	4.58015	6	[baeR, baeS, cpxA, evgA, evgS, kdpE]
GO:0035556	intracellular signal transduction	GO_BiologicalProcess-GOA_18.11.2016_14h17	8.24966e-06	0.000181492	0.000123111	0.000492445	[4, 5]	Group5	5.40541	6	[baeR, baeS, cpxA, evgA, evgS, kdpE]
GO:0023014	signal transduction by protein phosphorylation	GO_BiologicalProcess-GOA_18.11.2016_14h17	0.000530726	0.0079609	0.000123111	0.000492445	[3, 4, 5, 7, 8]	Group5	8.33333	3	[baeS, cpxA, evgS]
GO:0000160	phosphorelay signal transduction system	GO_BiologicalProcess-GOA_18.11.2016_14h17	7.82863e-06	0.000180059	0.000123111	0.000492445	[5, 6]	Group5	5.45455	6	[baeR, baeS, cpxA, evgA, evgS, kdpE]
GO:0018193	peptidyl-amino acid modification	GO_BiologicalProcess-GOA_18.11.2016_14h17	0.0053395	0.0480555	0.000123111	0.000492445	[6, 7]	Group5	3.75	3	[baeS, cpxA, evgS]
GO:0018202	peptidyl-histidine modification	GO_BiologicalProcess-GOA_18.11.2016_14h17	0.000409293	0.00736728	0.000123111	0.000492445	[7, 8]	Group5	9.09091	3	[baeS, cpxA, evgS]
GO:0046777	protein autophosphorylation	GO_BiologicalProcess-GOA_18.11.2016_14h17	0.00027749	0.0055498	0.000123111	0.000492445	[7, 8]	Group5	10.3448	3	[baeS, cpxA, evgS]
GO:0018106	peptidyl-histidine phosphorylation	GO_BiologicalProcess-GOA_18.11.2016_14h17	0.000409293	0.00736728	0.000123111	0.000492445	[7, 8, 9]	Group5	9.09091	3	[baeS, cpxA, evgS]
GO:0006081	cellular aldehyde metabolic process	GO_BiologicalProcess-GOA_18.11.2016_14h17	0.00786871	0.0314749	0.0163831	0.0163831	[3]	Group6	3.26087	3	[gadW, gadX, marA]
GO:0042180	cellular ketone metabolic process	GO_BiologicalProcess-GOA_18.11.2016_14h17	0.00412918	0.0454209	0.0163831	0.0163831	[3, 4]	Group6	4.10959	3	[gadW, gadX, marA]
GO:0009891	positive regulation of biosynthetic process	GO_BiologicalProcess-GOA_18.11.2016_14h17	0.00810632	0.024319	0.0163831	0.0163831	[3, 4, 5]	Group6	3.22581	3	[baeR, gadX, marA]
GO:0046185	aldehyde catabolic process	GO_BiologicalProcess-GOA_18.11.2016_14h17	0.000960649	0.0115278	0.0163831	0.0163831	[4]	Group6	6.81818	3	[gadW, gadX, marA]
GO:0051173	positive regulation of nitrogen compound metabolic process	GO_BiologicalProcess-GOA_18.11.2016_14h17	0.0085942	0.0171884	0.0163831	0.0163831	[3, 4, 5]	Group6	3.15789	3	[baeR, gadX, marA]
GO:0009438	methylglyoxal metabolic process	GO_BiologicalProcess-GOA_18.11.2016_14h17	0.000575791	0.00806107	0.0163831	0.0163831	[4, 5]	Group6	8.10811	3	[gadW, gadX, marA]
GO:0042182	ketone catabolic process	GO_BiologicalProcess-GOA_18.11.2016_14h17	0.00048799	0.00780784	0.0163831	0.0163831	[4, 5]	Group6	8.57143	3	[gadW, gadX, marA]
GO:0010557	positive regulation of macromolecule biosynthetic process	GO_BiologicalProcess-GOA_18.11.2016_14h17	0.00810632	0.024319	0.0163831	0.0163831	[4, 5, 6]	Group6	3.22581	3	[baeR, gadX, marA]
GO:0010628	positive regulation of gene expression	GO_BiologicalProcess-GOA_18.11.2016_14h17	0.00935796	0.00935796	0.0163831	0.0163831	[4, 5, 6]	Group6	3.06122	3	[baeR, gadX, marA]
GO:0031328	positive regulation of cellular biosynthetic process	GO_BiologicalProcess-GOA_18.11.2016_14h17	0.00810632	0.024319	0.0163831	0.0163831	[4, 5, 6]	Group6	3.22581	3	[baeR, gadX, marA]
GO:0045935	positive regulation of nucleobase-containing compound metabolic process	GO_BiologicalProcess-GOA_18.11.2016_14h17	0.00674331	0.0404599	0.0163831	0.0163831	[4, 5, 6]	Group6	3.44828	3	[baeR, gadX, marA]
GO:0051596	methylglyoxal catabolic process	GO_BiologicalProcess-GOA_18.11.2016_14h17	0.00044753	0.00760801	0.0163831	0.0163831	[5, 6]	Group6	8.82353	3	[gadW, gadX, marA]
GO:0051254	positive regulation of RNA metabolic process	GO_BiologicalProcess-GOA_18.11.2016_14h17	0.00632202	0.0442541	0.0163831	0.0163831	[4, 5, 6, 7, 8]	Group6	3.52941	3	[baeR, gadX, marA]
GO:0006089	lactate metabolic process	GO_BiologicalProcess-GOA_18.11.2016_14h17	0.000530726	0.0079609	0.0163831	0.0163831	[4, 7, 8]	Group6	8.33333	3	[gadW, gadX, marA]
GO:0061727	methylglyoxal catabolic process to lactate	GO_BiologicalProcess-GOA_18.11.2016_14h17	0.000307379	0.00584021	0.0163831	0.0163831	[5, 6, 7, 8, 9]	Group6	10	3	[gadW, gadX, marA]
GO:1902680	positive regulation of RNA biosynthetic process	GO_BiologicalProcess-GOA_18.11.2016_14h17	0.00591698	0.0473358	0.0163831	0.0163831	[5, 6, 7, 8, 9]	Group6	3.61446	3	[baeR, gadX, marA]
GO:0019243	methylglyoxal catabolic process to D-lactate via S-lactoyl-glutathione	GO_BiologicalProcess-GOA_18.11.2016_14h17	0.000307379	0.00584021	0.0163831	0.0163831	[6, 7, 8, 9, 10]	Group6	10	3	[gadW, gadX, marA]
GO:0045893	positive regulation of transcription, DNA-templated	GO_BiologicalProcess-GOA_18.11.2016_14h17	0.00591698	0.0473358	0.0163831	0.0163831	[5, 6, 7, 8, 9, 10, 11]	Group6	3.61446	3	[baeR, gadX, marA]
GO:1903508	positive regulation of nucleic acid-templated transcription	GO_BiologicalProcess-GOA_18.11.2016_14h17	0.00591698	0.0473358	0.0163831	0.0163831	[6, 7, 8, 9, 10]	Group6	3.61446	3	[baeR, gadX, marA]
